# Supplementary material for: PTPN2, A Key Predictor of Prognosis for Pancreatic Adenocarcinoma, Significantly Regulates Cell Cycles, Apoptosis, and Metastasis
Source: Front Immunol. 2022 Jan 27;13:805311. doi: 10.3389/fimmu.2022.805311 (PMC8829144; doi:10.3389/fimmu.2022.805311)
Supplement: Supplementary file 2 [file Table_2.xlsx]

## Sheet: clinical
case_id	case_submitter_id	project_id	age_at_index	age_is_obfuscated	cause_of_death	cause_of_death_source	country_of_residence_at_enrollment	days_to_birth	days_to_death	ethnicity	gender	occupation_duration_years	premature_at_birth	race	vital_status	weeks_gestation_at_birth	year_of_birth	year_of_death	age_at_diagnosis	ajcc_clinical_m	ajcc_clinical_n	ajcc_clinical_stage	ajcc_clinical_t	ajcc_pathologic_m	ajcc_pathologic_n	ajcc_pathologic_stage	ajcc_pathologic_t	ajcc_staging_system_edition	anaplasia_present	anaplasia_present_type	ann_arbor_b_symptoms	ann_arbor_clinical_stage	ann_arbor_extranodal_involvement	ann_arbor_pathologic_stage	best_overall_response	breslow_thickness	burkitt_lymphoma_clinical_variant	child_pugh_classification	circumferential_resection_margin	classification_of_tumor	cog_liver_stage	cog_neuroblastoma_risk_group	cog_renal_stage	cog_rhabdomyosarcoma_risk_group	days_to_best_overall_response	days_to_diagnosis	days_to_last_follow_up	days_to_last_known_disease_status	days_to_recurrence
75119d1a-93e5-4ae7-9d60-69ee929a0772	TCGA-2J-AAB1	TCGA-PAAD	65	'--	'--	'--	'--	-23962	66	not reported	male	'--	'--	white	Dead	'--	1947	2012	23962	'--	'--	'--	'--	M0	N1	Stage IIB	T3	7th	'--	'--	'--	'--	'--	'--	'--	'--	'--	'--	'--	not reported	'--	'--	'--	'--	'--	0	'--	'--	'--
75119d1a-93e5-4ae7-9d60-69ee929a0772	TCGA-2J-AAB1	TCGA-PAAD	65	'--	'--	'--	'--	-23962	66	not reported	male	'--	'--	white	Dead	'--	1947	2012	23962	'--	'--	'--	'--	M0	N1	Stage IIB	T3	7th	'--	'--	'--	'--	'--	'--	'--	'--	'--	'--	'--	not reported	'--	'--	'--	'--	'--	0	'--	'--	'--
33833131-1482-42d5-9cf5-01cade540234	TCGA-2J-AAB4	TCGA-PAAD	48	'--	'--	'--	'--	-17794	'--	not reported	male	'--	'--	white	Alive	'--	1964	'--	17794	'--	'--	'--	'--	M0	N1	Stage IIB	T2	7th	'--	'--	'--	'--	'--	'--	'--	'--	'--	'--	'--	not reported	'--	'--	'--	'--	'--	0	729	'--	'--
33833131-1482-42d5-9cf5-01cade540234	TCGA-2J-AAB4	TCGA-PAAD	48	'--	'--	'--	'--	-17794	'--	not reported	male	'--	'--	white	Alive	'--	1964	'--	17794	'--	'--	'--	'--	M0	N1	Stage IIB	T2	7th	'--	'--	'--	'--	'--	'--	'--	'--	'--	'--	'--	not reported	'--	'--	'--	'--	'--	0	729	'--	'--
70797499-16e6-48cc-8ae4-1e692713dad3	TCGA-2J-AAB6	TCGA-PAAD	75	'--	'--	'--	'--	-27600	293	not reported	male	'--	'--	white	Dead	'--	1937	2012	27600	'--	'--	'--	'--	M0	N0	Stage IIA	T3	7th	'--	'--	'--	'--	'--	'--	'--	'--	'--	'--	'--	not reported	'--	'--	'--	'--	'--	0	'--	'--	'--
70797499-16e6-48cc-8ae4-1e692713dad3	TCGA-2J-AAB6	TCGA-PAAD	75	'--	'--	'--	'--	-27600	293	not reported	male	'--	'--	white	Dead	'--	1937	2012	27600	'--	'--	'--	'--	M0	N0	Stage IIA	T3	7th	'--	'--	'--	'--	'--	'--	'--	'--	'--	'--	'--	not reported	'--	'--	'--	'--	'--	0	'--	'--	'--
2e8f90f4-aed3-43b0-985c-dfdc2581f24f	TCGA-2J-AAB8	TCGA-PAAD	71	'--	'--	'--	'--	-26028	'--	not reported	male	'--	'--	white	Alive	'--	1941	'--	26028	'--	'--	'--	'--	M0	N1	Stage IIB	T3	7th	'--	'--	'--	'--	'--	'--	'--	'--	'--	'--	'--	not reported	'--	'--	'--	'--	'--	0	80	'--	'--
2e8f90f4-aed3-43b0-985c-dfdc2581f24f	TCGA-2J-AAB8	TCGA-PAAD	71	'--	'--	'--	'--	-26028	'--	not reported	male	'--	'--	white	Alive	'--	1941	'--	26028	'--	'--	'--	'--	M0	N1	Stage IIB	T3	7th	'--	'--	'--	'--	'--	'--	'--	'--	'--	'--	'--	not reported	'--	'--	'--	'--	'--	0	80	'--	'--
a5748656-5330-417a-8938-01f69ddb3576	TCGA-2J-AAB9	TCGA-PAAD	70	'--	'--	'--	'--	-25920	627	not reported	female	'--	'--	white	Dead	'--	1942	2013	25920	'--	'--	'--	'--	M0	N1	Stage IIB	T3	7th	'--	'--	'--	'--	'--	'--	'--	'--	'--	'--	'--	not reported	'--	'--	'--	'--	'--	0	'--	'--	'--
a5748656-5330-417a-8938-01f69ddb3576	TCGA-2J-AAB9	TCGA-PAAD	70	'--	'--	'--	'--	-25920	627	not reported	female	'--	'--	white	Dead	'--	1942	2013	25920	'--	'--	'--	'--	M0	N1	Stage IIB	T3	7th	'--	'--	'--	'--	'--	'--	'--	'--	'--	'--	'--	not reported	'--	'--	'--	'--	'--	0	'--	'--	'--
e3a19e63-bae5-498b-9687-41194aa5728d	TCGA-2J-AABA	TCGA-PAAD	55	'--	'--	'--	'--	-20133	607	not reported	male	'--	'--	white	Dead	'--	1957	2013	20133	'--	'--	'--	'--	M0	N1	Stage IIB	T3	7th	'--	'--	'--	'--	'--	'--	'--	'--	'--	'--	'--	not reported	'--	'--	'--	'--	'--	0	'--	'--	'--
e3a19e63-bae5-498b-9687-41194aa5728d	TCGA-2J-AABA	TCGA-PAAD	55	'--	'--	'--	'--	-20133	607	not reported	male	'--	'--	white	Dead	'--	1957	2013	20133	'--	'--	'--	'--	M0	N1	Stage IIB	T3	7th	'--	'--	'--	'--	'--	'--	'--	'--	'--	'--	'--	not reported	'--	'--	'--	'--	'--	0	'--	'--	'--
58c1c391-5ea3-4432-bb1e-e7e1974954bc	TCGA-2J-AABE	TCGA-PAAD	73	'--	'--	'--	'--	-26943	'--	not reported	male	'--	'--	white	Alive	'--	1939	'--	26943	'--	'--	'--	'--	M0	N0	Stage IIA	T3	7th	'--	'--	'--	'--	'--	'--	'--	'--	'--	'--	'--	not reported	'--	'--	'--	'--	'--	0	676	'--	'--
58c1c391-5ea3-4432-bb1e-e7e1974954bc	TCGA-2J-AABE	TCGA-PAAD	73	'--	'--	'--	'--	-26943	'--	not reported	male	'--	'--	white	Alive	'--	1939	'--	26943	'--	'--	'--	'--	M0	N0	Stage IIA	T3	7th	'--	'--	'--	'--	'--	'--	'--	'--	'--	'--	'--	not reported	'--	'--	'--	'--	'--	0	676	'--	'--
886d6116-d496-444f-9b7b-7449dad31055	TCGA-2J-AABF	TCGA-PAAD	73	'--	'--	'--	'--	-26936	691	not reported	male	'--	'--	white	Dead	'--	1939	2013	26936	'--	'--	'--	'--	M0	N1	Stage IIB	T3	7th	'--	'--	'--	'--	'--	'--	'--	'--	'--	'--	'--	not reported	'--	'--	'--	'--	'--	0	'--	'--	'--
886d6116-d496-444f-9b7b-7449dad31055	TCGA-2J-AABF	TCGA-PAAD	73	'--	'--	'--	'--	-26936	691	not reported	male	'--	'--	white	Dead	'--	1939	2013	26936	'--	'--	'--	'--	M0	N1	Stage IIB	T3	7th	'--	'--	'--	'--	'--	'--	'--	'--	'--	'--	'--	not reported	'--	'--	'--	'--	'--	0	'--	'--	'--
c53328b4-0930-4e6a-a648-283b5565295e	TCGA-2J-AABH	TCGA-PAAD	61	'--	'--	'--	'--	-22425	'--	not reported	male	'--	'--	white	Alive	'--	1950	'--	22425	'--	'--	'--	'--	M0	N0	Stage IIA	T3	7th	'--	'--	'--	'--	'--	'--	'--	'--	'--	'--	'--	not reported	'--	'--	'--	'--	'--	0	1287	'--	'--
c53328b4-0930-4e6a-a648-283b5565295e	TCGA-2J-AABH	TCGA-PAAD	61	'--	'--	'--	'--	-22425	'--	not reported	male	'--	'--	white	Alive	'--	1950	'--	22425	'--	'--	'--	'--	M0	N0	Stage IIA	T3	7th	'--	'--	'--	'--	'--	'--	'--	'--	'--	'--	'--	not reported	'--	'--	'--	'--	'--	0	1287	'--	'--
2aaf212f-000a-4a9d-8a4a-198fa94f491e	TCGA-2J-AABI	TCGA-PAAD	55	'--	'--	'--	'--	-20316	'--	not reported	female	'--	'--	white	Alive	'--	1956	'--	20316	'--	'--	'--	'--	M0	N0	Stage IIA	T3	7th	'--	'--	'--	'--	'--	'--	'--	'--	'--	'--	'--	not reported	'--	'--	'--	'--	'--	0	969	'--	'--
2aaf212f-000a-4a9d-8a4a-198fa94f491e	TCGA-2J-AABI	TCGA-PAAD	55	'--	'--	'--	'--	-20316	'--	not reported	female	'--	'--	white	Alive	'--	1956	'--	20316	'--	'--	'--	'--	M0	N0	Stage IIA	T3	7th	'--	'--	'--	'--	'--	'--	'--	'--	'--	'--	'--	not reported	'--	'--	'--	'--	'--	0	969	'--	'--
c24c54ea-4095-460d-bb53-e3629a56cd62	TCGA-2J-AABK	TCGA-PAAD	71	'--	'--	'--	'--	-26188	'--	not reported	male	'--	'--	white	Alive	'--	1941	'--	26188	'--	'--	'--	'--	M0	N1	Stage IIB	T3	7th	'--	'--	'--	'--	'--	'--	'--	'--	'--	'--	'--	not reported	'--	'--	'--	'--	'--	0	484	'--	'--
c24c54ea-4095-460d-bb53-e3629a56cd62	TCGA-2J-AABK	TCGA-PAAD	71	'--	'--	'--	'--	-26188	'--	not reported	male	'--	'--	white	Alive	'--	1941	'--	26188	'--	'--	'--	'--	M0	N1	Stage IIB	T3	7th	'--	'--	'--	'--	'--	'--	'--	'--	'--	'--	'--	not reported	'--	'--	'--	'--	'--	0	484	'--	'--
a8c3e333-865d-4060-8ce4-453aa6f9f0e8	TCGA-2J-AABO	TCGA-PAAD	43	'--	'--	'--	'--	-15869	'--	not reported	male	'--	'--	white	Alive	'--	1970	'--	15869	'--	'--	'--	'--	M0	N1	Stage IIB	T3	7th	'--	'--	'--	'--	'--	'--	'--	'--	'--	'--	'--	not reported	'--	'--	'--	'--	'--	0	440	'--	'--
a8c3e333-865d-4060-8ce4-453aa6f9f0e8	TCGA-2J-AABO	TCGA-PAAD	43	'--	'--	'--	'--	-15869	'--	not reported	male	'--	'--	white	Alive	'--	1970	'--	15869	'--	'--	'--	'--	M0	N1	Stage IIB	T3	7th	'--	'--	'--	'--	'--	'--	'--	'--	'--	'--	'--	not reported	'--	'--	'--	'--	'--	0	440	'--	'--
a4569ce7-dde7-4660-a24c-409d294b2b8c	TCGA-2J-AABP	TCGA-PAAD	58	'--	'--	'--	'--	-21484	'--	not reported	female	'--	'--	white	Alive	'--	1955	'--	21484	'--	'--	'--	'--	M0	N1	Stage IIB	T3	7th	'--	'--	'--	'--	'--	'--	'--	'--	'--	'--	'--	not reported	'--	'--	'--	'--	'--	0	463	'--	'--
a4569ce7-dde7-4660-a24c-409d294b2b8c	TCGA-2J-AABP	TCGA-PAAD	58	'--	'--	'--	'--	-21484	'--	not reported	female	'--	'--	white	Alive	'--	1955	'--	21484	'--	'--	'--	'--	M0	N1	Stage IIB	T3	7th	'--	'--	'--	'--	'--	'--	'--	'--	'--	'--	'--	not reported	'--	'--	'--	'--	'--	0	463	'--	'--
507a4e05-d5ab-4dbb-9b4f-76b1a21b79dd	TCGA-2J-AABR	TCGA-PAAD	60	'--	'--	'--	'--	-22131	'--	not reported	female	'--	'--	white	Alive	'--	1953	'--	22131	'--	'--	'--	'--	M0	N0	Stage IIA	T3	7th	'--	'--	'--	'--	'--	'--	'--	'--	'--	'--	'--	not reported	'--	'--	'--	'--	'--	0	438	'--	'--
507a4e05-d5ab-4dbb-9b4f-76b1a21b79dd	TCGA-2J-AABR	TCGA-PAAD	60	'--	'--	'--	'--	-22131	'--	not reported	female	'--	'--	white	Alive	'--	1953	'--	22131	'--	'--	'--	'--	M0	N0	Stage IIA	T3	7th	'--	'--	'--	'--	'--	'--	'--	'--	'--	'--	'--	not reported	'--	'--	'--	'--	'--	0	438	'--	'--
3f9cc59e-9f7d-40d1-9365-28b40dff3c59	TCGA-2J-AABT	TCGA-PAAD	72	'--	'--	'--	'--	-26379	'--	not reported	female	'--	'--	white	Alive	'--	1940	'--	26379	'--	'--	'--	'--	M0	N1	Stage IIB	T3	7th	'--	'--	'--	'--	'--	'--	'--	'--	'--	'--	'--	not reported	'--	'--	'--	'--	'--	0	319	'--	'--
3f9cc59e-9f7d-40d1-9365-28b40dff3c59	TCGA-2J-AABT	TCGA-PAAD	72	'--	'--	'--	'--	-26379	'--	not reported	female	'--	'--	white	Alive	'--	1940	'--	26379	'--	'--	'--	'--	M0	N1	Stage IIB	T3	7th	'--	'--	'--	'--	'--	'--	'--	'--	'--	'--	'--	not reported	'--	'--	'--	'--	'--	0	319	'--	'--
0b4b50c7-aa0b-4a64-807b-d3cb47eeeb6f	TCGA-2J-AABU	TCGA-PAAD	56	'--	'--	'--	'--	-20641	277	not reported	male	'--	'--	white	Dead	'--	1956	2012	20641	'--	'--	'--	'--	M0	N1	Stage IIB	T3	7th	'--	'--	'--	'--	'--	'--	'--	'--	'--	'--	'--	not reported	'--	'--	'--	'--	'--	0	'--	'--	'--
0b4b50c7-aa0b-4a64-807b-d3cb47eeeb6f	TCGA-2J-AABU	TCGA-PAAD	56	'--	'--	'--	'--	-20641	277	not reported	male	'--	'--	white	Dead	'--	1956	2012	20641	'--	'--	'--	'--	M0	N1	Stage IIB	T3	7th	'--	'--	'--	'--	'--	'--	'--	'--	'--	'--	'--	not reported	'--	'--	'--	'--	'--	0	'--	'--	'--
232073a1-2bf3-4539-a396-bde7836f9aeb	TCGA-2J-AABV	TCGA-PAAD	74	'--	'--	'--	'--	-27082	652	not reported	male	'--	'--	white	Dead	'--	1938	2013	27082	'--	'--	'--	'--	M0	N1	Stage IIB	T3	7th	'--	'--	'--	'--	'--	'--	'--	'--	'--	'--	'--	not reported	'--	'--	'--	'--	'--	0	'--	'--	'--
232073a1-2bf3-4539-a396-bde7836f9aeb	TCGA-2J-AABV	TCGA-PAAD	74	'--	'--	'--	'--	-27082	652	not reported	male	'--	'--	white	Dead	'--	1938	2013	27082	'--	'--	'--	'--	M0	N1	Stage IIB	T3	7th	'--	'--	'--	'--	'--	'--	'--	'--	'--	'--	'--	not reported	'--	'--	'--	'--	'--	0	'--	'--	'--
d8aa891c-8050-471e-ad3e-32b9c5e9db03	TCGA-2L-AAQA	TCGA-PAAD	76	'--	'--	'--	'--	-28074	143	not reported	male	'--	'--	white	Dead	'--	1934	2010	28074	'--	'--	'--	'--	MX	N1	Stage IIB	T3	7th	'--	'--	'--	'--	'--	'--	'--	'--	'--	'--	'--	not reported	'--	'--	'--	'--	'--	0	'--	'--	'--
d8aa891c-8050-471e-ad3e-32b9c5e9db03	TCGA-2L-AAQA	TCGA-PAAD	76	'--	'--	'--	'--	-28074	143	not reported	male	'--	'--	white	Dead	'--	1934	2010	28074	'--	'--	'--	'--	MX	N1	Stage IIB	T3	7th	'--	'--	'--	'--	'--	'--	'--	'--	'--	'--	'--	not reported	'--	'--	'--	'--	'--	0	'--	'--	'--
8e7d5615-5142-4d53-a460-2cafade1f690	TCGA-2L-AAQE	TCGA-PAAD	56	'--	'--	'--	'--	-20618	684	not reported	male	'--	'--	white	Dead	'--	1955	2012	20618	'--	'--	'--	'--	M0	N1	Stage IIB	T3	7th	'--	'--	'--	'--	'--	'--	'--	'--	'--	'--	'--	not reported	'--	'--	'--	'--	'--	0	'--	'--	'--
8e7d5615-5142-4d53-a460-2cafade1f690	TCGA-2L-AAQE	TCGA-PAAD	56	'--	'--	'--	'--	-20618	684	not reported	male	'--	'--	white	Dead	'--	1955	2012	20618	'--	'--	'--	'--	M0	N1	Stage IIB	T3	7th	'--	'--	'--	'--	'--	'--	'--	'--	'--	'--	'--	not reported	'--	'--	'--	'--	'--	0	'--	'--	'--
a28cfa95-5a99-40f3-928e-7a94f2492d2c	TCGA-2L-AAQI	TCGA-PAAD	66	'--	'--	'--	'--	-24381	103	not reported	male	'--	'--	white	Dead	'--	1945	2011	24381	'--	'--	'--	'--	MX	N1	Stage IIB	T3	7th	'--	'--	'--	'--	'--	'--	'--	'--	'--	'--	'--	not reported	'--	'--	'--	'--	'--	0	'--	'--	'--
a28cfa95-5a99-40f3-928e-7a94f2492d2c	TCGA-2L-AAQI	TCGA-PAAD	66	'--	'--	'--	'--	-24381	103	not reported	male	'--	'--	white	Dead	'--	1945	2011	24381	'--	'--	'--	'--	MX	N1	Stage IIB	T3	7th	'--	'--	'--	'--	'--	'--	'--	'--	'--	'--	'--	not reported	'--	'--	'--	'--	'--	0	'--	'--	'--
f96ab3fe-bb11-4585-a35e-52d400e55ab7	TCGA-2L-AAQJ	TCGA-PAAD	49	'--	'--	'--	'--	-18103	394	not reported	female	'--	'--	white	Dead	'--	1961	2011	18103	'--	'--	'--	'--	MX	N0	Stage III	T4	7th	'--	'--	'--	'--	'--	'--	'--	'--	'--	'--	'--	not reported	'--	'--	'--	'--	'--	0	'--	'--	'--
f96ab3fe-bb11-4585-a35e-52d400e55ab7	TCGA-2L-AAQJ	TCGA-PAAD	49	'--	'--	'--	'--	-18103	394	not reported	female	'--	'--	white	Dead	'--	1961	2011	18103	'--	'--	'--	'--	MX	N0	Stage III	T4	7th	'--	'--	'--	'--	'--	'--	'--	'--	'--	'--	'--	not reported	'--	'--	'--	'--	'--	0	'--	'--	'--
1db061c0-9b28-4bf9-8ad2-0383c69b6800	TCGA-2L-AAQL	TCGA-PAAD	82	'--	'--	'--	'--	-30092	292	not reported	male	'--	'--	white	Dead	'--	1929	2011	30092	'--	'--	'--	'--	MX	N1	Stage IIB	T3	7th	'--	'--	'--	'--	'--	'--	'--	'--	'--	'--	'--	not reported	'--	'--	'--	'--	'--	0	'--	'--	'--
1db061c0-9b28-4bf9-8ad2-0383c69b6800	TCGA-2L-AAQL	TCGA-PAAD	82	'--	'--	'--	'--	-30092	292	not reported	male	'--	'--	white	Dead	'--	1929	2011	30092	'--	'--	'--	'--	MX	N1	Stage IIB	T3	7th	'--	'--	'--	'--	'--	'--	'--	'--	'--	'--	'--	not reported	'--	'--	'--	'--	'--	0	'--	'--	'--
7240d5da-b54e-436b-8069-f2c9f516b75e	TCGA-2L-AAQM	TCGA-PAAD	52	'--	'--	'--	'--	-19315	'--	not reported	male	'--	'--	white	Alive	'--	1958	'--	19315	'--	'--	'--	'--	MX	N1	Stage IIB	T3	7th	'--	'--	'--	'--	'--	'--	'--	'--	'--	'--	'--	not reported	'--	'--	'--	'--	'--	0	1383	'--	'--
7240d5da-b54e-436b-8069-f2c9f516b75e	TCGA-2L-AAQM	TCGA-PAAD	52	'--	'--	'--	'--	-19315	'--	not reported	male	'--	'--	white	Alive	'--	1958	'--	19315	'--	'--	'--	'--	MX	N1	Stage IIB	T3	7th	'--	'--	'--	'--	'--	'--	'--	'--	'--	'--	'--	not reported	'--	'--	'--	'--	'--	0	1383	'--	'--
9924e309-5c47-42fe-b937-547f2b3d6842	TCGA-3A-A9I5	TCGA-PAAD	57	'--	'--	'--	'--	-21175	'--	not hispanic or latino	male	'--	'--	white	Alive	'--	1952	'--	21175	'--	'--	'--	'--	MX	N0	'--	'--	6th	'--	'--	'--	'--	'--	'--	'--	'--	'--	'--	'--	not reported	'--	'--	'--	'--	'--	0	1794	'--	'--
9924e309-5c47-42fe-b937-547f2b3d6842	TCGA-3A-A9I5	TCGA-PAAD	57	'--	'--	'--	'--	-21175	'--	not hispanic or latino	male	'--	'--	white	Alive	'--	1952	'--	21175	'--	'--	'--	'--	MX	N0	'--	'--	6th	'--	'--	'--	'--	'--	'--	'--	'--	'--	'--	'--	not reported	'--	'--	'--	'--	'--	0	1794	'--	'--
556baca9-03d6-48a3-9216-4fc441e99f90	TCGA-3A-A9I7	TCGA-PAAD	45	'--	'--	'--	'--	-16766	'--	not hispanic or latino	male	'--	'--	black or african american	Alive	'--	1965	'--	16766	'--	'--	'--	'--	MX	N1	Stage IIB	T3	7th	'--	'--	'--	'--	'--	'--	'--	'--	'--	'--	'--	not reported	'--	'--	'--	'--	'--	0	1323	'--	'--
556baca9-03d6-48a3-9216-4fc441e99f90	TCGA-3A-A9I7	TCGA-PAAD	45	'--	'--	'--	'--	-16766	'--	not hispanic or latino	male	'--	'--	black or african american	Alive	'--	1965	'--	16766	'--	'--	'--	'--	MX	N1	Stage IIB	T3	7th	'--	'--	'--	'--	'--	'--	'--	'--	'--	'--	'--	not reported	'--	'--	'--	'--	'--	0	1323	'--	'--
396ff766-a383-4f42-bce3-f2f32b7f1151	TCGA-3A-A9I9	TCGA-PAAD	67	'--	'--	'--	'--	-24731	634	not hispanic or latino	male	'--	'--	white	Dead	'--	1944	2012	24731	'--	'--	'--	'--	MX	N0	Stage IIA	T3	7th	'--	'--	'--	'--	'--	'--	'--	'--	'--	'--	'--	not reported	'--	'--	'--	'--	'--	0	'--	'--	'--
396ff766-a383-4f42-bce3-f2f32b7f1151	TCGA-3A-A9I9	TCGA-PAAD	67	'--	'--	'--	'--	-24731	634	not hispanic or latino	male	'--	'--	white	Dead	'--	1944	2012	24731	'--	'--	'--	'--	MX	N0	Stage IIA	T3	7th	'--	'--	'--	'--	'--	'--	'--	'--	'--	'--	'--	not reported	'--	'--	'--	'--	'--	0	'--	'--	'--
3cbf56e6-dccc-40fe-b06e-2621a2121e9d	TCGA-3A-A9IB	TCGA-PAAD	69	'--	'--	'--	'--	-25312	224	not hispanic or latino	female	'--	'--	white	Dead	'--	1942	2011	25312	'--	'--	'--	'--	MX	N1	Stage IIB	T3	7th	'--	'--	'--	'--	'--	'--	'--	'--	'--	'--	'--	not reported	'--	'--	'--	'--	'--	0	'--	'--	'--
3cbf56e6-dccc-40fe-b06e-2621a2121e9d	TCGA-3A-A9IB	TCGA-PAAD	69	'--	'--	'--	'--	-25312	224	not hispanic or latino	female	'--	'--	white	Dead	'--	1942	2011	25312	'--	'--	'--	'--	MX	N1	Stage IIB	T3	7th	'--	'--	'--	'--	'--	'--	'--	'--	'--	'--	'--	not reported	'--	'--	'--	'--	'--	0	'--	'--	'--
67e9abc1-4b6f-4054-bdc4-29906c55c682	TCGA-3A-A9IC	TCGA-PAAD	61	'--	'--	'--	'--	-22400	738	not hispanic or latino	female	'--	'--	white	Dead	'--	1950	2013	22400	'--	'--	'--	'--	MX	N1	Stage IIB	T3	7th	'--	'--	'--	'--	'--	'--	'--	'--	'--	'--	'--	not reported	'--	'--	'--	'--	'--	0	'--	'--	'--
67e9abc1-4b6f-4054-bdc4-29906c55c682	TCGA-3A-A9IC	TCGA-PAAD	61	'--	'--	'--	'--	-22400	738	not hispanic or latino	female	'--	'--	white	Dead	'--	1950	2013	22400	'--	'--	'--	'--	MX	N1	Stage IIB	T3	7th	'--	'--	'--	'--	'--	'--	'--	'--	'--	'--	'--	not reported	'--	'--	'--	'--	'--	0	'--	'--	'--
10f0d40b-c4c4-441b-9cfb-bef5e44aa91e	TCGA-3A-A9IH	TCGA-PAAD	66	'--	'--	'--	'--	-24174	'--	not hispanic or latino	female	'--	'--	white	Alive	'--	1946	'--	24174	'--	'--	'--	'--	MX	N0	Stage IA	T1	7th	'--	'--	'--	'--	'--	'--	'--	'--	'--	'--	'--	not reported	'--	'--	'--	'--	'--	0	1021	'--	'--
10f0d40b-c4c4-441b-9cfb-bef5e44aa91e	TCGA-3A-A9IH	TCGA-PAAD	66	'--	'--	'--	'--	-24174	'--	not hispanic or latino	female	'--	'--	white	Alive	'--	1946	'--	24174	'--	'--	'--	'--	MX	N0	Stage IA	T1	7th	'--	'--	'--	'--	'--	'--	'--	'--	'--	'--	'--	not reported	'--	'--	'--	'--	'--	0	1021	'--	'--
5f468c25-73c3-49d5-ba12-50653dfe2c41	TCGA-3A-A9IJ	TCGA-PAAD	65	'--	'--	'--	'--	-23791	'--	not hispanic or latino	male	'--	'--	white	Alive	'--	1944	'--	23791	'--	'--	'--	'--	MX	N0	Stage IB	T2	6th	'--	'--	'--	'--	'--	'--	'--	'--	'--	'--	'--	not reported	'--	'--	'--	'--	'--	0	1854	'--	'--
5f468c25-73c3-49d5-ba12-50653dfe2c41	TCGA-3A-A9IJ	TCGA-PAAD	65	'--	'--	'--	'--	-23791	'--	not hispanic or latino	male	'--	'--	white	Alive	'--	1944	'--	23791	'--	'--	'--	'--	MX	N0	Stage IB	T2	6th	'--	'--	'--	'--	'--	'--	'--	'--	'--	'--	'--	not reported	'--	'--	'--	'--	'--	0	1854	'--	'--
24a40289-96fd-4c1a-a953-45a46a0a0e9d	TCGA-3A-A9IL	TCGA-PAAD	39	'--	'--	'--	'--	-14599	'--	not hispanic or latino	female	'--	'--	white	Alive	'--	1968	'--	14599	'--	'--	'--	'--	MX	'--	Stage I	T1	6th	'--	'--	'--	'--	'--	'--	'--	'--	'--	'--	'--	not reported	'--	'--	'--	'--	'--	0	2741	'--	'--
24a40289-96fd-4c1a-a953-45a46a0a0e9d	TCGA-3A-A9IL	TCGA-PAAD	39	'--	'--	'--	'--	-14599	'--	not hispanic or latino	female	'--	'--	white	Alive	'--	1968	'--	14599	'--	'--	'--	'--	MX	'--	Stage I	T1	6th	'--	'--	'--	'--	'--	'--	'--	'--	'--	'--	'--	not reported	'--	'--	'--	'--	'--	0	2741	'--	'--
dd5074b2-462d-4267-8b9b-5a4c54e5978c	TCGA-3A-A9IN	TCGA-PAAD	62	'--	'--	'--	'--	-22799	'--	not hispanic or latino	female	'--	'--	white	Alive	'--	1946	'--	22799	'--	'--	'--	'--	MX	NX	Stage IB	T2	6th	'--	'--	'--	'--	'--	'--	'--	'--	'--	'--	'--	not reported	'--	'--	'--	'--	'--	0	2084	'--	'--
dd5074b2-462d-4267-8b9b-5a4c54e5978c	TCGA-3A-A9IN	TCGA-PAAD	62	'--	'--	'--	'--	-22799	'--	not hispanic or latino	female	'--	'--	white	Alive	'--	1946	'--	22799	'--	'--	'--	'--	MX	NX	Stage IB	T2	6th	'--	'--	'--	'--	'--	'--	'--	'--	'--	'--	'--	not reported	'--	'--	'--	'--	'--	0	2084	'--	'--
13cf4e4c-8d5f-4854-a350-428fdf1ff340	TCGA-3A-A9IO	TCGA-PAAD	55	'--	'--	'--	'--	-20451	'--	not hispanic or latino	male	'--	'--	white	Alive	'--	1954	'--	20451	'--	'--	'--	'--	MX	NX	'--	TX	6th	'--	'--	'--	'--	'--	'--	'--	'--	'--	'--	'--	not reported	'--	'--	'--	'--	'--	0	1942	'--	'--
13cf4e4c-8d5f-4854-a350-428fdf1ff340	TCGA-3A-A9IO	TCGA-PAAD	55	'--	'--	'--	'--	-20451	'--	not hispanic or latino	male	'--	'--	white	Alive	'--	1954	'--	20451	'--	'--	'--	'--	MX	NX	'--	TX	6th	'--	'--	'--	'--	'--	'--	'--	'--	'--	'--	'--	not reported	'--	'--	'--	'--	'--	0	1942	'--	'--
5898434d-cfa3-4515-a0c0-810d7e515120	TCGA-3A-A9IR	TCGA-PAAD	64	'--	'--	'--	'--	-23406	'--	not hispanic or latino	female	'--	'--	white	Alive	'--	1946	'--	23406	'--	'--	'--	'--	MX	N0	Stage IB	T2	7th	'--	'--	'--	'--	'--	'--	'--	'--	'--	'--	'--	not reported	'--	'--	'--	'--	'--	0	1542	'--	'--
5898434d-cfa3-4515-a0c0-810d7e515120	TCGA-3A-A9IR	TCGA-PAAD	64	'--	'--	'--	'--	-23406	'--	not hispanic or latino	female	'--	'--	white	Alive	'--	1946	'--	23406	'--	'--	'--	'--	MX	N0	Stage IB	T2	7th	'--	'--	'--	'--	'--	'--	'--	'--	'--	'--	'--	not reported	'--	'--	'--	'--	'--	0	1542	'--	'--
cf825b86-7ec2-4e90-bcce-3b5637b90b70	TCGA-3A-A9IS	TCGA-PAAD	67	'--	'--	'--	'--	-24621	'--	not hispanic or latino	male	'--	'--	white	Alive	'--	1943	'--	24621	'--	'--	'--	'--	MX	N0	Stage IB	T2	7th	'--	'--	'--	'--	'--	'--	'--	'--	'--	'--	'--	not reported	'--	'--	'--	'--	'--	0	998	'--	'--
cf825b86-7ec2-4e90-bcce-3b5637b90b70	TCGA-3A-A9IS	TCGA-PAAD	67	'--	'--	'--	'--	-24621	'--	not hispanic or latino	male	'--	'--	white	Alive	'--	1943	'--	24621	'--	'--	'--	'--	MX	N0	Stage IB	T2	7th	'--	'--	'--	'--	'--	'--	'--	'--	'--	'--	'--	not reported	'--	'--	'--	'--	'--	0	998	'--	'--
cd9dc5c5-1161-43ea-a617-1356a3b23e16	TCGA-3A-A9IU	TCGA-PAAD	65	'--	'--	'--	'--	-23998	458	not hispanic or latino	male	'--	'--	white	Dead	'--	1946	2012	23998	'--	'--	'--	'--	MX	N1	Stage IIB	T3	7th	'--	'--	'--	'--	'--	'--	'--	'--	'--	'--	'--	not reported	'--	'--	'--	'--	'--	0	'--	'--	'--
cd9dc5c5-1161-43ea-a617-1356a3b23e16	TCGA-3A-A9IU	TCGA-PAAD	65	'--	'--	'--	'--	-23998	458	not hispanic or latino	male	'--	'--	white	Dead	'--	1946	2012	23998	'--	'--	'--	'--	MX	N1	Stage IIB	T3	7th	'--	'--	'--	'--	'--	'--	'--	'--	'--	'--	'--	not reported	'--	'--	'--	'--	'--	0	'--	'--	'--
1c2341f3-558b-4555-90ff-c7a23ef85c0b	TCGA-3A-A9IV	TCGA-PAAD	59	'--	'--	'--	'--	-21732	'--	not hispanic or latino	female	'--	'--	white	Alive	'--	1952	'--	21732	'--	'--	'--	'--	MX	N0	Stage IB	T2	7th	'--	'--	'--	'--	'--	'--	'--	'--	'--	'--	'--	not reported	'--	'--	'--	'--	'--	0	1103	'--	'--
1c2341f3-558b-4555-90ff-c7a23ef85c0b	TCGA-3A-A9IV	TCGA-PAAD	59	'--	'--	'--	'--	-21732	'--	not hispanic or latino	female	'--	'--	white	Alive	'--	1952	'--	21732	'--	'--	'--	'--	MX	N0	Stage IB	T2	7th	'--	'--	'--	'--	'--	'--	'--	'--	'--	'--	'--	not reported	'--	'--	'--	'--	'--	0	1103	'--	'--
959e1f13-360e-4e12-add5-bf9a376990d2	TCGA-3A-A9IX	TCGA-PAAD	40	'--	'--	'--	'--	-14729	'--	not hispanic or latino	male	'--	'--	white	Alive	'--	1972	'--	14729	'--	'--	'--	'--	MX	N0	Stage IA	T1	7th	'--	'--	'--	'--	'--	'--	'--	'--	'--	'--	'--	not reported	'--	'--	'--	'--	'--	0	1037	'--	'--
959e1f13-360e-4e12-add5-bf9a376990d2	TCGA-3A-A9IX	TCGA-PAAD	40	'--	'--	'--	'--	-14729	'--	not hispanic or latino	male	'--	'--	white	Alive	'--	1972	'--	14729	'--	'--	'--	'--	MX	N0	Stage IA	T1	7th	'--	'--	'--	'--	'--	'--	'--	'--	'--	'--	'--	not reported	'--	'--	'--	'--	'--	0	1037	'--	'--
517e0f20-56cc-470e-8c5f-543efa10cfb5	TCGA-3A-A9IZ	TCGA-PAAD	47	'--	'--	'--	'--	-17294	308	hispanic or latino	male	'--	'--	white	Dead	'--	1965	2012	17294	'--	'--	'--	'--	MX	N1	Stage IIB	T3	7th	'--	'--	'--	'--	'--	'--	'--	'--	'--	'--	'--	not reported	'--	'--	'--	'--	'--	0	'--	'--	'--
517e0f20-56cc-470e-8c5f-543efa10cfb5	TCGA-3A-A9IZ	TCGA-PAAD	47	'--	'--	'--	'--	-17294	308	hispanic or latino	male	'--	'--	white	Dead	'--	1965	2012	17294	'--	'--	'--	'--	MX	N1	Stage IIB	T3	7th	'--	'--	'--	'--	'--	'--	'--	'--	'--	'--	'--	not reported	'--	'--	'--	'--	'--	0	'--	'--	'--
a308a5ee-8ea1-47ee-823d-14736d74a925	TCGA-3A-A9J0	TCGA-PAAD	75	'--	'--	'--	'--	-27453	'--	not hispanic or latino	male	'--	'--	white	Alive	'--	1937	'--	27453	'--	'--	'--	'--	MX	N1	Stage IIB	T3	7th	'--	'--	'--	'--	'--	'--	'--	'--	'--	'--	'--	not reported	'--	'--	'--	'--	'--	0	743	'--	'--
a308a5ee-8ea1-47ee-823d-14736d74a925	TCGA-3A-A9J0	TCGA-PAAD	75	'--	'--	'--	'--	-27453	'--	not hispanic or latino	male	'--	'--	white	Alive	'--	1937	'--	27453	'--	'--	'--	'--	MX	N1	Stage IIB	T3	7th	'--	'--	'--	'--	'--	'--	'--	'--	'--	'--	'--	not reported	'--	'--	'--	'--	'--	0	743	'--	'--
a643d0b8-aa50-481c-9f12-f2e634d61d90	TCGA-3E-AAAY	TCGA-PAAD	67	'--	'--	'--	'--	-24760	'--	not hispanic or latino	male	'--	'--	white	Alive	'--	1941	'--	24760	'--	'--	'--	'--	MX	N1	Stage IIB	T3	6th	'--	'--	'--	'--	'--	'--	'--	'--	'--	'--	'--	not reported	'--	'--	'--	'--	'--	0	2285	'--	'--
a643d0b8-aa50-481c-9f12-f2e634d61d90	TCGA-3E-AAAY	TCGA-PAAD	67	'--	'--	'--	'--	-24760	'--	not hispanic or latino	male	'--	'--	white	Alive	'--	1941	'--	24760	'--	'--	'--	'--	MX	N1	Stage IIB	T3	6th	'--	'--	'--	'--	'--	'--	'--	'--	'--	'--	'--	not reported	'--	'--	'--	'--	'--	0	2285	'--	'--
9d449aa3-b740-4d5a-9aea-880b6f84cff4	TCGA-3E-AAAZ	TCGA-PAAD	71	'--	'--	'--	'--	-26234	2182	hispanic or latino	male	'--	'--	white	Dead	'--	1937	2013	26234	'--	'--	'--	'--	MX	N0	Stage IIA	T3	6th	'--	'--	'--	'--	'--	'--	'--	'--	'--	'--	'--	not reported	'--	'--	'--	'--	'--	0	'--	'--	'--
9d449aa3-b740-4d5a-9aea-880b6f84cff4	TCGA-3E-AAAZ	TCGA-PAAD	71	'--	'--	'--	'--	-26234	2182	hispanic or latino	male	'--	'--	white	Dead	'--	1937	2013	26234	'--	'--	'--	'--	MX	N0	Stage IIA	T3	6th	'--	'--	'--	'--	'--	'--	'--	'--	'--	'--	'--	not reported	'--	'--	'--	'--	'--	0	'--	'--	'--
8d9bd437-8b4b-4da5-87ba-6b5790f05022	TCGA-F2-6879	TCGA-PAAD	57	'--	'--	'--	'--	-20984	334	not reported	male	'--	'--	white	Dead	'--	1952	2009	20984	'--	'--	'--	'--	M0	N1	Stage IIB	T3	6th	'--	'--	'--	'--	'--	'--	'--	'--	'--	'--	'--	not reported	'--	'--	'--	'--	'--	0	'--	'--	'--
8d9bd437-8b4b-4da5-87ba-6b5790f05022	TCGA-F2-6879	TCGA-PAAD	57	'--	'--	'--	'--	-20984	334	not reported	male	'--	'--	white	Dead	'--	1952	2009	20984	'--	'--	'--	'--	M0	N1	Stage IIB	T3	6th	'--	'--	'--	'--	'--	'--	'--	'--	'--	'--	'--	not reported	'--	'--	'--	'--	'--	0	'--	'--	'--
c60a4c63-607b-4d59-8625-bc5d20207647	TCGA-F2-6880	TCGA-PAAD	70	'--	'--	'--	'--	-25809	'--	not reported	male	'--	'--	white	Alive	'--	1939	'--	25809	'--	'--	'--	'--	M0	N1	Stage IIB	T3	6th	'--	'--	'--	'--	'--	'--	'--	'--	'--	'--	'--	not reported	'--	'--	'--	'--	'--	0	295	'--	'--
c60a4c63-607b-4d59-8625-bc5d20207647	TCGA-F2-6880	TCGA-PAAD	70	'--	'--	'--	'--	-25809	'--	not reported	male	'--	'--	white	Alive	'--	1939	'--	25809	'--	'--	'--	'--	M0	N1	Stage IIB	T3	6th	'--	'--	'--	'--	'--	'--	'--	'--	'--	'--	'--	not reported	'--	'--	'--	'--	'--	0	295	'--	'--
4c9e6085-41c3-4cfe-ad3d-5f94196a86e0	TCGA-F2-7273	TCGA-PAAD	54	'--	'--	'--	'--	-20071	592	not hispanic or latino	male	'--	'--	black or african american	Dead	'--	1957	'--	20071	'--	'--	'--	'--	M0	N1	Stage IIB	T3	7th	'--	'--	'--	'--	'--	'--	'--	'--	'--	'--	'--	not reported	'--	'--	'--	'--	'--	0	360	'--	'--
4c9e6085-41c3-4cfe-ad3d-5f94196a86e0	TCGA-F2-7273	TCGA-PAAD	54	'--	'--	'--	'--	-20071	592	not hispanic or latino	male	'--	'--	black or african american	Dead	'--	1957	'--	20071	'--	'--	'--	'--	M0	N1	Stage IIB	T3	7th	'--	'--	'--	'--	'--	'--	'--	'--	'--	'--	'--	not reported	'--	'--	'--	'--	'--	0	360	'--	'--
e4babd46-005a-4af3-8041-131648d9c2c6	TCGA-F2-7276	TCGA-PAAD	64	'--	'--	'--	'--	-23713	216	not hispanic or latino	male	'--	'--	white	Dead	'--	1947	2011	23713	'--	'--	'--	'--	M0	N1	Stage IIB	T3	7th	'--	'--	'--	'--	'--	'--	'--	'--	'--	'--	'--	not reported	'--	'--	'--	'--	'--	0	'--	'--	'--
e4babd46-005a-4af3-8041-131648d9c2c6	TCGA-F2-7276	TCGA-PAAD	64	'--	'--	'--	'--	-23713	216	not hispanic or latino	male	'--	'--	white	Dead	'--	1947	2011	23713	'--	'--	'--	'--	M0	N1	Stage IIB	T3	7th	'--	'--	'--	'--	'--	'--	'--	'--	'--	'--	'--	not reported	'--	'--	'--	'--	'--	0	'--	'--	'--
20094e3e-cee3-41dd-8553-1fc393117786	TCGA-F2-A44G	TCGA-PAAD	79	'--	'--	'--	'--	-29150	233	not hispanic or latino	female	'--	'--	white	Dead	'--	1933	'--	29150	'--	'--	'--	'--	M0	N1	Stage IIB	T3	7th	'--	'--	'--	'--	'--	'--	'--	'--	'--	'--	'--	not reported	'--	'--	'--	'--	'--	0	153	'--	'--
20094e3e-cee3-41dd-8553-1fc393117786	TCGA-F2-A44G	TCGA-PAAD	79	'--	'--	'--	'--	-29150	233	not hispanic or latino	female	'--	'--	white	Dead	'--	1933	'--	29150	'--	'--	'--	'--	M0	N1	Stage IIB	T3	7th	'--	'--	'--	'--	'--	'--	'--	'--	'--	'--	'--	not reported	'--	'--	'--	'--	'--	0	153	'--	'--
570f9947-1ce5-49c7-9619-49439df6c7a9	TCGA-F2-A44H	TCGA-PAAD	65	'--	'--	'--	'--	-24007	'--	not hispanic or latino	male	'--	'--	white	Alive	'--	1947	'--	24007	'--	'--	'--	'--	M0	N0	Stage IIA	T3	7th	'--	'--	'--	'--	'--	'--	'--	'--	'--	'--	'--	not reported	'--	'--	'--	'--	'--	0	586	'--	'--
570f9947-1ce5-49c7-9619-49439df6c7a9	TCGA-F2-A44H	TCGA-PAAD	65	'--	'--	'--	'--	-24007	'--	not hispanic or latino	male	'--	'--	white	Alive	'--	1947	'--	24007	'--	'--	'--	'--	M0	N0	Stage IIA	T3	7th	'--	'--	'--	'--	'--	'--	'--	'--	'--	'--	'--	not reported	'--	'--	'--	'--	'--	0	586	'--	'--
1f5494c4-e26c-4512-96d9-30412b5b32ce	TCGA-F2-A7TX	TCGA-PAAD	77	'--	'--	'--	'--	-28239	95	not reported	male	'--	'--	white	Dead	'--	1936	2013	28239	'--	'--	'--	'--	M0	N1	Stage IIB	T3	7th	'--	'--	'--	'--	'--	'--	'--	'--	'--	'--	'--	not reported	'--	'--	'--	'--	'--	0	'--	'--	'--
1f5494c4-e26c-4512-96d9-30412b5b32ce	TCGA-F2-A7TX	TCGA-PAAD	77	'--	'--	'--	'--	-28239	95	not reported	male	'--	'--	white	Dead	'--	1936	2013	28239	'--	'--	'--	'--	M0	N1	Stage IIB	T3	7th	'--	'--	'--	'--	'--	'--	'--	'--	'--	'--	'--	not reported	'--	'--	'--	'--	'--	0	'--	'--	'--
5dbb4642-6636-4d67-9e73-25c7312aec44	TCGA-F2-A8YN	TCGA-PAAD	76	'--	'--	'--	'--	-28047	'--	not hispanic or latino	male	'--	'--	white	Alive	'--	1937	'--	28047	'--	'--	'--	'--	M0	N0	Stage IIA	T3	7th	'--	'--	'--	'--	'--	'--	'--	'--	'--	'--	'--	not reported	'--	'--	'--	'--	'--	0	517	'--	'--
5dbb4642-6636-4d67-9e73-25c7312aec44	TCGA-F2-A8YN	TCGA-PAAD	76	'--	'--	'--	'--	-28047	'--	not hispanic or latino	male	'--	'--	white	Alive	'--	1937	'--	28047	'--	'--	'--	'--	M0	N0	Stage IIA	T3	7th	'--	'--	'--	'--	'--	'--	'--	'--	'--	'--	'--	not reported	'--	'--	'--	'--	'--	0	517	'--	'--
b2e29f26-29af-4e2d-84dd-c513b4a07c70	TCGA-FB-A4P5	TCGA-PAAD	69	'--	'--	'--	'--	-25412	179	not hispanic or latino	female	'--	'--	white	Dead	'--	1943	'--	25412	'--	'--	'--	'--	MX	N1	Stage IIB	T3	7th	'--	'--	'--	'--	'--	'--	'--	'--	'--	'--	'--	not reported	'--	'--	'--	'--	'--	0	4	'--	'--
b2e29f26-29af-4e2d-84dd-c513b4a07c70	TCGA-FB-A4P5	TCGA-PAAD	69	'--	'--	'--	'--	-25412	179	not hispanic or latino	female	'--	'--	white	Dead	'--	1943	'--	25412	'--	'--	'--	'--	MX	N1	Stage IIB	T3	7th	'--	'--	'--	'--	'--	'--	'--	'--	'--	'--	'--	not reported	'--	'--	'--	'--	'--	0	4	'--	'--
9246c642-3231-4137-a24b-3efae151b655	TCGA-FB-A4P6	TCGA-PAAD	54	'--	'--	'--	'--	-19904	'--	not hispanic or latino	male	'--	'--	white	Alive	'--	1958	'--	19904	'--	'--	'--	'--	MX	N1	Stage IIB	T3	7th	'--	'--	'--	'--	'--	'--	'--	'--	'--	'--	'--	not reported	'--	'--	'--	'--	'--	0	767	'--	'--
9246c642-3231-4137-a24b-3efae151b655	TCGA-FB-A4P6	TCGA-PAAD	54	'--	'--	'--	'--	-19904	'--	not hispanic or latino	male	'--	'--	white	Alive	'--	1958	'--	19904	'--	'--	'--	'--	MX	N1	Stage IIB	T3	7th	'--	'--	'--	'--	'--	'--	'--	'--	'--	'--	'--	not reported	'--	'--	'--	'--	'--	0	767	'--	'--
b0cb81ad-3c20-4d56-ab7d-f64c0caee1ce	TCGA-FB-A545	TCGA-PAAD	72	'--	'--	'--	'--	-26635	732	not hispanic or latino	female	'--	'--	white	Dead	'--	1940	'--	26635	'--	'--	'--	'--	M0	N1	Stage IIB	T3	7th	'--	'--	'--	'--	'--	'--	'--	'--	'--	'--	'--	not reported	'--	'--	'--	'--	'--	0	385	'--	'--
b0cb81ad-3c20-4d56-ab7d-f64c0caee1ce	TCGA-FB-A545	TCGA-PAAD	72	'--	'--	'--	'--	-26635	732	not hispanic or latino	female	'--	'--	white	Dead	'--	1940	'--	26635	'--	'--	'--	'--	M0	N1	Stage IIB	T3	7th	'--	'--	'--	'--	'--	'--	'--	'--	'--	'--	'--	not reported	'--	'--	'--	'--	'--	0	385	'--	'--
40d9b9f7-42b7-4cfd-af95-660777ad0529	TCGA-FB-A5VM	TCGA-PAAD	74	'--	'--	'--	'--	-27362	498	not hispanic or latino	male	'--	'--	white	Dead	'--	1938	'--	27362	'--	'--	'--	'--	M0	N0	Stage IB	T2	7th	'--	'--	'--	'--	'--	'--	'--	'--	'--	'--	'--	not reported	'--	'--	'--	'--	'--	0	449	'--	'--
40d9b9f7-42b7-4cfd-af95-660777ad0529	TCGA-FB-A5VM	TCGA-PAAD	74	'--	'--	'--	'--	-27362	498	not hispanic or latino	male	'--	'--	white	Dead	'--	1938	'--	27362	'--	'--	'--	'--	M0	N0	Stage IB	T2	7th	'--	'--	'--	'--	'--	'--	'--	'--	'--	'--	'--	not reported	'--	'--	'--	'--	'--	0	449	'--	'--
2ad10199-1381-42b7-b54f-da34c1b1d3c0	TCGA-FB-A78T	TCGA-PAAD	71	'--	'--	'--	'--	-26179	375	not hispanic or latino	female	'--	'--	white	Dead	'--	1942	'--	26179	'--	'--	'--	'--	M0	N1	Stage IIB	T3	7th	'--	'--	'--	'--	'--	'--	'--	'--	'--	'--	'--	not reported	'--	'--	'--	'--	'--	0	1	'--	'--
2ad10199-1381-42b7-b54f-da34c1b1d3c0	TCGA-FB-A78T	TCGA-PAAD	71	'--	'--	'--	'--	-26179	375	not hispanic or latino	female	'--	'--	white	Dead	'--	1942	'--	26179	'--	'--	'--	'--	M0	N1	Stage IIB	T3	7th	'--	'--	'--	'--	'--	'--	'--	'--	'--	'--	'--	not reported	'--	'--	'--	'--	'--	0	1	'--	'--
d47e214d-efbc-436d-b928-303d1f5135c4	TCGA-FB-A7DR	TCGA-PAAD	48	'--	'--	'--	'--	-17649	353	not hispanic or latino	male	'--	'--	asian	Dead	'--	1964	'--	17649	'--	'--	'--	'--	M0	NX	Stage IIA	T3	7th	'--	'--	'--	'--	'--	'--	'--	'--	'--	'--	'--	not reported	'--	'--	'--	'--	'--	0	166	'--	'--
d47e214d-efbc-436d-b928-303d1f5135c4	TCGA-FB-A7DR	TCGA-PAAD	48	'--	'--	'--	'--	-17649	353	not hispanic or latino	male	'--	'--	asian	Dead	'--	1964	'--	17649	'--	'--	'--	'--	M0	NX	Stage IIA	T3	7th	'--	'--	'--	'--	'--	'--	'--	'--	'--	'--	'--	not reported	'--	'--	'--	'--	'--	0	166	'--	'--
1422bc35-4597-4e76-aa75-8e79613e67d5	TCGA-FB-AAPP	TCGA-PAAD	71	'--	'--	'--	'--	-26239	485	not hispanic or latino	male	'--	'--	white	Dead	'--	1938	2010	26239	'--	'--	'--	'--	MX	N1	Stage IIB	T3	7th	'--	'--	'--	'--	'--	'--	'--	'--	'--	'--	'--	not reported	'--	'--	'--	'--	'--	0	'--	'--	'--
1422bc35-4597-4e76-aa75-8e79613e67d5	TCGA-FB-AAPP	TCGA-PAAD	71	'--	'--	'--	'--	-26239	485	not hispanic or latino	male	'--	'--	white	Dead	'--	1938	2010	26239	'--	'--	'--	'--	MX	N1	Stage IIB	T3	7th	'--	'--	'--	'--	'--	'--	'--	'--	'--	'--	'--	not reported	'--	'--	'--	'--	'--	0	'--	'--	'--
ecdd0e44-0add-4a08-a3f8-ab2f51df7afd	TCGA-FB-AAPQ	TCGA-PAAD	65	'--	'--	'--	'--	-24078	1130	not hispanic or latino	male	'--	'--	white	Dead	'--	1943	2011	24078	'--	'--	'--	'--	MX	N1	Stage IIB	T3	7th	'--	'--	'--	'--	'--	'--	'--	'--	'--	'--	'--	not reported	'--	'--	'--	'--	'--	0	'--	'--	'--
ecdd0e44-0add-4a08-a3f8-ab2f51df7afd	TCGA-FB-AAPQ	TCGA-PAAD	65	'--	'--	'--	'--	-24078	1130	not hispanic or latino	male	'--	'--	white	Dead	'--	1943	2011	24078	'--	'--	'--	'--	MX	N1	Stage IIB	T3	7th	'--	'--	'--	'--	'--	'--	'--	'--	'--	'--	'--	not reported	'--	'--	'--	'--	'--	0	'--	'--	'--
2048d0f9-ed9f-46df-bcd4-3dfd9137670f	TCGA-FB-AAPS	TCGA-PAAD	62	'--	'--	'--	'--	-22981	'--	not hispanic or latino	female	'--	'--	white	Alive	'--	1946	'--	22981	'--	'--	'--	'--	MX	N1	Stage IIB	T2	7th	'--	'--	'--	'--	'--	'--	'--	'--	'--	'--	'--	not reported	'--	'--	'--	'--	'--	0	228	'--	'--
2048d0f9-ed9f-46df-bcd4-3dfd9137670f	TCGA-FB-AAPS	TCGA-PAAD	62	'--	'--	'--	'--	-22981	'--	not hispanic or latino	female	'--	'--	white	Alive	'--	1946	'--	22981	'--	'--	'--	'--	MX	N1	Stage IIB	T2	7th	'--	'--	'--	'--	'--	'--	'--	'--	'--	'--	'--	not reported	'--	'--	'--	'--	'--	0	228	'--	'--
712335e1-f1e9-44b9-957c-497ea5e8fa2f	TCGA-FB-AAPU	TCGA-PAAD	41	'--	'--	'--	'--	-15129	381	not hispanic or latino	female	'--	'--	asian	Dead	'--	1967	2009	15129	'--	'--	'--	'--	MX	N0	Stage IIA	T3	7th	'--	'--	'--	'--	'--	'--	'--	'--	'--	'--	'--	not reported	'--	'--	'--	'--	'--	0	'--	'--	'--
712335e1-f1e9-44b9-957c-497ea5e8fa2f	TCGA-FB-AAPU	TCGA-PAAD	41	'--	'--	'--	'--	-15129	381	not hispanic or latino	female	'--	'--	asian	Dead	'--	1967	2009	15129	'--	'--	'--	'--	MX	N0	Stage IIA	T3	7th	'--	'--	'--	'--	'--	'--	'--	'--	'--	'--	'--	not reported	'--	'--	'--	'--	'--	0	'--	'--	'--
953359da-e535-48e6-97dc-1b4ccad6a671	TCGA-FB-AAPY	TCGA-PAAD	71	'--	'--	'--	'--	-26085	1059	not hispanic or latino	male	'--	'--	white	Dead	'--	1936	2009	26085	'--	'--	'--	'--	MX	N1	Stage IIB	T2	7th	'--	'--	'--	'--	'--	'--	'--	'--	'--	'--	'--	not reported	'--	'--	'--	'--	'--	0	'--	'--	'--
953359da-e535-48e6-97dc-1b4ccad6a671	TCGA-FB-AAPY	TCGA-PAAD	71	'--	'--	'--	'--	-26085	1059	not hispanic or latino	male	'--	'--	white	Dead	'--	1936	2009	26085	'--	'--	'--	'--	MX	N1	Stage IIB	T2	7th	'--	'--	'--	'--	'--	'--	'--	'--	'--	'--	'--	not reported	'--	'--	'--	'--	'--	0	'--	'--	'--
f2313562-c894-486d-a9b6-ed362e12a32a	TCGA-FB-AAPZ	TCGA-PAAD	54	'--	'--	'--	'--	-19847	'--	not hispanic or latino	male	'--	'--	white	Alive	'--	1954	'--	19847	'--	'--	'--	'--	MX	N1	Stage IIB	T2	7th	'--	'--	'--	'--	'--	'--	'--	'--	'--	'--	'--	not reported	'--	'--	'--	'--	'--	0	716	'--	'--
f2313562-c894-486d-a9b6-ed362e12a32a	TCGA-FB-AAPZ	TCGA-PAAD	54	'--	'--	'--	'--	-19847	'--	not hispanic or latino	male	'--	'--	white	Alive	'--	1954	'--	19847	'--	'--	'--	'--	MX	N1	Stage IIB	T2	7th	'--	'--	'--	'--	'--	'--	'--	'--	'--	'--	'--	not reported	'--	'--	'--	'--	'--	0	716	'--	'--
81b6b844-d760-4146-9b01-1c4b2596eb77	TCGA-FB-AAQ0	TCGA-PAAD	68	'--	'--	'--	'--	-24988	473	not hispanic or latino	male	'--	'--	white	Dead	'--	1943	2012	24988	'--	'--	'--	'--	MX	N0	Stage IIA	T3	7th	'--	'--	'--	'--	'--	'--	'--	'--	'--	'--	'--	not reported	'--	'--	'--	'--	'--	0	'--	'--	'--
81b6b844-d760-4146-9b01-1c4b2596eb77	TCGA-FB-AAQ0	TCGA-PAAD	68	'--	'--	'--	'--	-24988	473	not hispanic or latino	male	'--	'--	white	Dead	'--	1943	2012	24988	'--	'--	'--	'--	MX	N0	Stage IIA	T3	7th	'--	'--	'--	'--	'--	'--	'--	'--	'--	'--	'--	not reported	'--	'--	'--	'--	'--	0	'--	'--	'--
ff8dac97-42ff-4f48-81c4-50315ad8de58	TCGA-FB-AAQ1	TCGA-PAAD	49	'--	'--	'--	'--	-18172	123	not hispanic or latino	male	'--	'--	white	Dead	'--	1962	2011	18172	'--	'--	'--	'--	MX	N1	Stage IIB	T3	7th	'--	'--	'--	'--	'--	'--	'--	'--	'--	'--	'--	not reported	'--	'--	'--	'--	'--	0	'--	'--	'--
ff8dac97-42ff-4f48-81c4-50315ad8de58	TCGA-FB-AAQ1	TCGA-PAAD	49	'--	'--	'--	'--	-18172	123	not hispanic or latino	male	'--	'--	white	Dead	'--	1962	2011	18172	'--	'--	'--	'--	MX	N1	Stage IIB	T3	7th	'--	'--	'--	'--	'--	'--	'--	'--	'--	'--	'--	not reported	'--	'--	'--	'--	'--	0	'--	'--	'--
f5558dc7-5bef-426f-a6bf-b704fd5dbda0	TCGA-FB-AAQ2	TCGA-PAAD	81	'--	'--	'--	'--	-29585	153	not hispanic or latino	female	'--	'--	white	Dead	'--	1930	2011	29585	'--	'--	'--	'--	MX	N1	Stage IIB	T3	7th	'--	'--	'--	'--	'--	'--	'--	'--	'--	'--	'--	not reported	'--	'--	'--	'--	'--	0	'--	'--	'--
f5558dc7-5bef-426f-a6bf-b704fd5dbda0	TCGA-FB-AAQ2	TCGA-PAAD	81	'--	'--	'--	'--	-29585	153	not hispanic or latino	female	'--	'--	white	Dead	'--	1930	2011	29585	'--	'--	'--	'--	MX	N1	Stage IIB	T3	7th	'--	'--	'--	'--	'--	'--	'--	'--	'--	'--	'--	not reported	'--	'--	'--	'--	'--	0	'--	'--	'--
5965cd7b-f384-4473-826a-8381e362d10e	TCGA-FB-AAQ3	TCGA-PAAD	65	'--	'--	'--	'--	-23953	31	not hispanic or latino	female	'--	'--	white	Dead	'--	1945	2010	23953	'--	'--	'--	'--	MX	N1	Stage IIB	T3	7th	'--	'--	'--	'--	'--	'--	'--	'--	'--	'--	'--	not reported	'--	'--	'--	'--	'--	0	'--	'--	'--
5965cd7b-f384-4473-826a-8381e362d10e	TCGA-FB-AAQ3	TCGA-PAAD	65	'--	'--	'--	'--	-23953	31	not hispanic or latino	female	'--	'--	white	Dead	'--	1945	2010	23953	'--	'--	'--	'--	MX	N1	Stage IIB	T3	7th	'--	'--	'--	'--	'--	'--	'--	'--	'--	'--	'--	not reported	'--	'--	'--	'--	'--	0	'--	'--	'--
8475c44d-e091-4c65-b1b4-9a77ae3c0e1d	TCGA-FB-AAQ6	TCGA-PAAD	85	'--	'--	'--	'--	-31319	244	not hispanic or latino	male	'--	'--	white	Dead	'--	1926	2011	31319	'--	'--	'--	'--	MX	N0	Stage IA	T1	7th	'--	'--	'--	'--	'--	'--	'--	'--	'--	'--	'--	not reported	'--	'--	'--	'--	'--	0	'--	'--	'--
8475c44d-e091-4c65-b1b4-9a77ae3c0e1d	TCGA-FB-AAQ6	TCGA-PAAD	85	'--	'--	'--	'--	-31319	244	not hispanic or latino	male	'--	'--	white	Dead	'--	1926	2011	31319	'--	'--	'--	'--	MX	N0	Stage IA	T1	7th	'--	'--	'--	'--	'--	'--	'--	'--	'--	'--	'--	not reported	'--	'--	'--	'--	'--	0	'--	'--	'--
7e4e5633-6f83-4b46-b6eb-64b3f2866ba3	TCGA-H6-8124	TCGA-PAAD	56	'--	'--	'--	'--	-20741	'--	not hispanic or latino	female	'--	'--	white	Alive	'--	1955	'--	20741	'--	'--	'--	'--	M0	N1	Stage IIB	T3	7th	'--	'--	'--	'--	'--	'--	'--	'--	'--	'--	'--	not reported	'--	'--	'--	'--	'--	0	392	'--	'--
7e4e5633-6f83-4b46-b6eb-64b3f2866ba3	TCGA-H6-8124	TCGA-PAAD	56	'--	'--	'--	'--	-20741	'--	not hispanic or latino	female	'--	'--	white	Alive	'--	1955	'--	20741	'--	'--	'--	'--	M0	N1	Stage IIB	T3	7th	'--	'--	'--	'--	'--	'--	'--	'--	'--	'--	'--	not reported	'--	'--	'--	'--	'--	0	392	'--	'--
758b70f6-8064-4f43-aabe-e5f968fe2955	TCGA-H6-A45N	TCGA-PAAD	88	'--	'--	'--	'--	-32475	397	not hispanic or latino	female	'--	'--	white	Dead	'--	1924	'--	32475	'--	'--	'--	'--	MX	N1	Stage IIB	T3	7th	'--	'--	'--	'--	'--	'--	'--	'--	'--	'--	'--	not reported	'--	'--	'--	'--	'--	0	233	'--	'--
758b70f6-8064-4f43-aabe-e5f968fe2955	TCGA-H6-A45N	TCGA-PAAD	88	'--	'--	'--	'--	-32475	397	not hispanic or latino	female	'--	'--	white	Dead	'--	1924	'--	32475	'--	'--	'--	'--	MX	N1	Stage IIB	T3	7th	'--	'--	'--	'--	'--	'--	'--	'--	'--	'--	'--	not reported	'--	'--	'--	'--	'--	0	233	'--	'--
3e09fd70-6464-42f6-96a6-b51d7c298fc5	TCGA-H8-A6C1	TCGA-PAAD	53	'--	'--	'--	'--	-19677	'--	not hispanic or latino	male	'--	'--	white	Alive	'--	1959	'--	19677	'--	'--	'--	'--	MX	N0	Stage IIA	T3	7th	'--	'--	'--	'--	'--	'--	'--	'--	'--	'--	'--	not reported	'--	'--	'--	'--	'--	0	671	'--	'--
3e09fd70-6464-42f6-96a6-b51d7c298fc5	TCGA-H8-A6C1	TCGA-PAAD	53	'--	'--	'--	'--	-19677	'--	not hispanic or latino	male	'--	'--	white	Alive	'--	1959	'--	19677	'--	'--	'--	'--	MX	N0	Stage IIA	T3	7th	'--	'--	'--	'--	'--	'--	'--	'--	'--	'--	'--	not reported	'--	'--	'--	'--	'--	0	671	'--	'--
d4f66f06-9289-45c1-b9eb-aaef991a4bb6	TCGA-HV-A5A3	TCGA-PAAD	50	'--	'--	'--	'--	-18475	128	not reported	male	'--	'--	asian	Dead	'--	1962	2012	18475	'--	'--	'--	'--	MX	NX	Stage IIA	T3	7th	'--	'--	'--	'--	'--	'--	'--	'--	'--	'--	'--	not reported	'--	'--	'--	'--	'--	0	'--	'--	'--
d4f66f06-9289-45c1-b9eb-aaef991a4bb6	TCGA-HV-A5A3	TCGA-PAAD	50	'--	'--	'--	'--	-18475	128	not reported	male	'--	'--	asian	Dead	'--	1962	2012	18475	'--	'--	'--	'--	MX	NX	Stage IIA	T3	7th	'--	'--	'--	'--	'--	'--	'--	'--	'--	'--	'--	not reported	'--	'--	'--	'--	'--	0	'--	'--	'--
3264459c-adeb-486e-ab8f-274574441593	TCGA-HV-A5A4	TCGA-PAAD	72	'--	'--	'--	'--	-26311	'--	not reported	female	'--	'--	asian	Alive	'--	1940	'--	26311	'--	'--	'--	'--	MX	N0	Stage IIA	T3	7th	'--	'--	'--	'--	'--	'--	'--	'--	'--	'--	'--	not reported	'--	'--	'--	'--	'--	0	232	'--	'--
3264459c-adeb-486e-ab8f-274574441593	TCGA-HV-A5A4	TCGA-PAAD	72	'--	'--	'--	'--	-26311	'--	not reported	female	'--	'--	asian	Alive	'--	1940	'--	26311	'--	'--	'--	'--	MX	N0	Stage IIA	T3	7th	'--	'--	'--	'--	'--	'--	'--	'--	'--	'--	'--	not reported	'--	'--	'--	'--	'--	0	232	'--	'--
1b31d2e9-5b05-4fff-88d6-3a95bf8f8d43	TCGA-HV-A5A5	TCGA-PAAD	61	'--	'--	'--	'--	-22329	'--	not reported	female	'--	'--	asian	Alive	'--	1951	'--	22329	'--	'--	'--	'--	M0	N1	Stage IIB	T3	7th	'--	'--	'--	'--	'--	'--	'--	'--	'--	'--	'--	not reported	'--	'--	'--	'--	'--	0	289	'--	'--
1b31d2e9-5b05-4fff-88d6-3a95bf8f8d43	TCGA-HV-A5A5	TCGA-PAAD	61	'--	'--	'--	'--	-22329	'--	not reported	female	'--	'--	asian	Alive	'--	1951	'--	22329	'--	'--	'--	'--	M0	N1	Stage IIB	T3	7th	'--	'--	'--	'--	'--	'--	'--	'--	'--	'--	'--	not reported	'--	'--	'--	'--	'--	0	289	'--	'--
40fc7973-91c4-4fa8-a105-7fc3d6f3817c	TCGA-HV-A5A6	TCGA-PAAD	65	'--	'--	'--	'--	-24025	2036	not reported	female	'--	'--	asian	Dead	'--	1936	'--	24025	'--	'--	'--	'--	M0	N1b	Stage IIB	T3	7th	'--	'--	'--	'--	'--	'--	'--	'--	'--	'--	'--	not reported	'--	'--	'--	'--	'--	0	1953	'--	'--
40fc7973-91c4-4fa8-a105-7fc3d6f3817c	TCGA-HV-A5A6	TCGA-PAAD	65	'--	'--	'--	'--	-24025	2036	not reported	female	'--	'--	asian	Dead	'--	1936	'--	24025	'--	'--	'--	'--	M0	N1b	Stage IIB	T3	7th	'--	'--	'--	'--	'--	'--	'--	'--	'--	'--	'--	not reported	'--	'--	'--	'--	'--	0	1953	'--	'--
2e0701e1-e16f-457f-b939-7b1128f4a58b	TCGA-HV-A7OL	TCGA-PAAD	70	'--	'--	'--	'--	-25768	'--	not reported	male	'--	'--	asian	Alive	'--	1942	'--	25768	'--	'--	'--	'--	MX	N0	Stage IIA	T3	7th	'--	'--	'--	'--	'--	'--	'--	'--	'--	'--	'--	not reported	'--	'--	'--	'--	'--	0	252	'--	'--
2e0701e1-e16f-457f-b939-7b1128f4a58b	TCGA-HV-A7OL	TCGA-PAAD	70	'--	'--	'--	'--	-25768	'--	not reported	male	'--	'--	asian	Alive	'--	1942	'--	25768	'--	'--	'--	'--	MX	N0	Stage IIA	T3	7th	'--	'--	'--	'--	'--	'--	'--	'--	'--	'--	'--	not reported	'--	'--	'--	'--	'--	0	252	'--	'--
5c51fbfe-153c-4cd2-97bd-e444daa0b20f	TCGA-HV-A7OP	TCGA-PAAD	72	'--	'--	'--	'--	-26322	'--	not reported	male	'--	'--	asian	Alive	'--	1940	'--	26322	'--	'--	'--	'--	M0	N1	Stage IIB	T3	7th	'--	'--	'--	'--	'--	'--	'--	'--	'--	'--	'--	not reported	'--	'--	'--	'--	'--	0	978	'--	'--
5c51fbfe-153c-4cd2-97bd-e444daa0b20f	TCGA-HV-A7OP	TCGA-PAAD	72	'--	'--	'--	'--	-26322	'--	not reported	male	'--	'--	asian	Alive	'--	1940	'--	26322	'--	'--	'--	'--	M0	N1	Stage IIB	T3	7th	'--	'--	'--	'--	'--	'--	'--	'--	'--	'--	'--	not reported	'--	'--	'--	'--	'--	0	978	'--	'--
0fa89fbc-307a-48d5-adce-192556755c22	TCGA-HV-AA8V	TCGA-PAAD	50	'--	'--	'--	'--	-18357	'--	not reported	male	'--	'--	asian	Alive	'--	1962	'--	18357	'--	'--	'--	'--	MX	N1	Stage IIB	T3	7th	'--	'--	'--	'--	'--	'--	'--	'--	'--	'--	'--	not reported	'--	'--	'--	'--	'--	0	920	'--	'--
0fa89fbc-307a-48d5-adce-192556755c22	TCGA-HV-AA8V	TCGA-PAAD	50	'--	'--	'--	'--	-18357	'--	not reported	male	'--	'--	asian	Alive	'--	1962	'--	18357	'--	'--	'--	'--	MX	N1	Stage IIB	T3	7th	'--	'--	'--	'--	'--	'--	'--	'--	'--	'--	'--	not reported	'--	'--	'--	'--	'--	0	920	'--	'--
16b38977-aea1-4c75-89ec-4fb551f652dd	TCGA-HV-AA8X	TCGA-PAAD	75	'--	'--	'--	'--	-27662	532	not reported	female	'--	'--	asian	Dead	'--	1938	2014	27662	'--	'--	'--	'--	MX	N1	Stage IIB	T2	7th	'--	'--	'--	'--	'--	'--	'--	'--	'--	'--	'--	not reported	'--	'--	'--	'--	'--	0	'--	'--	'--
16b38977-aea1-4c75-89ec-4fb551f652dd	TCGA-HV-AA8X	TCGA-PAAD	75	'--	'--	'--	'--	-27662	532	not reported	female	'--	'--	asian	Dead	'--	1938	2014	27662	'--	'--	'--	'--	MX	N1	Stage IIB	T2	7th	'--	'--	'--	'--	'--	'--	'--	'--	'--	'--	'--	not reported	'--	'--	'--	'--	'--	0	'--	'--	'--
1521ac6d-31f7-4240-9d54-4f7600e78e16	TCGA-HZ-7289	TCGA-PAAD	77	'--	'--	'--	'--	-28174	661	not hispanic or latino	male	'--	'--	white	Dead	'--	1933	'--	28174	'--	'--	'--	'--	MX	N1	Stage IIB	T3	7th	'--	'--	'--	'--	'--	'--	'--	'--	'--	'--	'--	not reported	'--	'--	'--	'--	'--	0	240	'--	'--
1521ac6d-31f7-4240-9d54-4f7600e78e16	TCGA-HZ-7289	TCGA-PAAD	77	'--	'--	'--	'--	-28174	661	not hispanic or latino	male	'--	'--	white	Dead	'--	1933	'--	28174	'--	'--	'--	'--	MX	N1	Stage IIB	T3	7th	'--	'--	'--	'--	'--	'--	'--	'--	'--	'--	'--	not reported	'--	'--	'--	'--	'--	0	240	'--	'--
620e0648-ec20-4a12-a6cb-5546fe829c77	TCGA-HZ-7918	TCGA-PAAD	72	'--	'--	'--	'--	-26573	'--	not hispanic or latino	male	'--	'--	white	Alive	'--	1939	'--	26573	'--	'--	'--	'--	M0	N1	Stage IIB	T3	7th	'--	'--	'--	'--	'--	'--	'--	'--	'--	'--	'--	not reported	'--	'--	'--	'--	'--	0	969	'--	'--
620e0648-ec20-4a12-a6cb-5546fe829c77	TCGA-HZ-7918	TCGA-PAAD	72	'--	'--	'--	'--	-26573	'--	not hispanic or latino	male	'--	'--	white	Alive	'--	1939	'--	26573	'--	'--	'--	'--	M0	N1	Stage IIB	T3	7th	'--	'--	'--	'--	'--	'--	'--	'--	'--	'--	'--	not reported	'--	'--	'--	'--	'--	0	969	'--	'--
2faea98a-edf7-4e92-bfb7-f91a36259872	TCGA-HZ-7919	TCGA-PAAD	52	'--	'--	'--	'--	-19064	593	not hispanic or latino	female	'--	'--	white	Dead	'--	1959	'--	19064	'--	'--	'--	'--	M0	N1	Stage IIB	T3	7th	'--	'--	'--	'--	'--	'--	'--	'--	'--	'--	'--	not reported	'--	'--	'--	'--	'--	0	20	'--	'--
2faea98a-edf7-4e92-bfb7-f91a36259872	TCGA-HZ-7919	TCGA-PAAD	52	'--	'--	'--	'--	-19064	593	not hispanic or latino	female	'--	'--	white	Dead	'--	1959	'--	19064	'--	'--	'--	'--	M0	N1	Stage IIB	T3	7th	'--	'--	'--	'--	'--	'--	'--	'--	'--	'--	'--	not reported	'--	'--	'--	'--	'--	0	20	'--	'--
1fe937f7-b4e5-4cf6-be9b-215a012533c6	TCGA-HZ-7920	TCGA-PAAD	71	'--	'--	'--	'--	-26167	236	not hispanic or latino	male	'--	'--	white	Dead	'--	1940	'--	26167	'--	'--	'--	'--	MX	N0	Stage IB	T2	7th	'--	'--	'--	'--	'--	'--	'--	'--	'--	'--	'--	not reported	'--	'--	'--	'--	'--	0	0	'--	'--
1fe937f7-b4e5-4cf6-be9b-215a012533c6	TCGA-HZ-7920	TCGA-PAAD	71	'--	'--	'--	'--	-26167	236	not hispanic or latino	male	'--	'--	white	Dead	'--	1940	'--	26167	'--	'--	'--	'--	MX	N0	Stage IB	T2	7th	'--	'--	'--	'--	'--	'--	'--	'--	'--	'--	'--	not reported	'--	'--	'--	'--	'--	0	0	'--	'--
6f777943-ffcb-46d9-872d-514559dee00d	TCGA-HZ-7922	TCGA-PAAD	61	'--	'--	'--	'--	-22413	'--	not hispanic or latino	female	'--	'--	white	Alive	'--	1950	'--	22413	'--	'--	'--	'--	MX	N1	Stage IIB	T3	7th	'--	'--	'--	'--	'--	'--	'--	'--	'--	'--	'--	not reported	'--	'--	'--	'--	'--	0	4	'--	'--
6f777943-ffcb-46d9-872d-514559dee00d	TCGA-HZ-7922	TCGA-PAAD	61	'--	'--	'--	'--	-22413	'--	not hispanic or latino	female	'--	'--	white	Alive	'--	1950	'--	22413	'--	'--	'--	'--	MX	N1	Stage IIB	T3	7th	'--	'--	'--	'--	'--	'--	'--	'--	'--	'--	'--	not reported	'--	'--	'--	'--	'--	0	4	'--	'--
565ee830-5236-4414-aeaa-48ea7eb3b753	TCGA-HZ-7923	TCGA-PAAD	65	'--	'--	'--	'--	-23760	'--	not hispanic or latino	male	'--	'--	white	Alive	'--	1946	'--	23760	'--	'--	'--	'--	MX	N0	Stage IIA	T3	7th	'--	'--	'--	'--	'--	'--	'--	'--	'--	'--	'--	not reported	'--	'--	'--	'--	'--	0	314	'--	'--
565ee830-5236-4414-aeaa-48ea7eb3b753	TCGA-HZ-7923	TCGA-PAAD	65	'--	'--	'--	'--	-23760	'--	not hispanic or latino	male	'--	'--	white	Alive	'--	1946	'--	23760	'--	'--	'--	'--	MX	N0	Stage IIA	T3	7th	'--	'--	'--	'--	'--	'--	'--	'--	'--	'--	'--	not reported	'--	'--	'--	'--	'--	0	314	'--	'--
ad220f0d-06b7-4dad-a87d-36dff31c8623	TCGA-HZ-7924	TCGA-PAAD	60	'--	'--	'--	'--	-22090	'--	not hispanic or latino	female	'--	'--	white	Alive	'--	1951	'--	22090	'--	'--	'--	'--	MX	N0	Stage IIA	T3	7th	'--	'--	'--	'--	'--	'--	'--	'--	'--	'--	'--	not reported	'--	'--	'--	'--	'--	0	840	'--	'--
ad220f0d-06b7-4dad-a87d-36dff31c8623	TCGA-HZ-7924	TCGA-PAAD	60	'--	'--	'--	'--	-22090	'--	not hispanic or latino	female	'--	'--	white	Alive	'--	1951	'--	22090	'--	'--	'--	'--	MX	N0	Stage IIA	T3	7th	'--	'--	'--	'--	'--	'--	'--	'--	'--	'--	'--	not reported	'--	'--	'--	'--	'--	0	840	'--	'--
f91eb33d-76f0-418c-9962-11a5b31ca1dc	TCGA-HZ-7925	TCGA-PAAD	66	'--	'--	'--	'--	-24150	614	not hispanic or latino	male	'--	'--	white	Dead	'--	1945	'--	24150	'--	'--	'--	'--	MX	N1	Stage IIB	T3	7th	'--	'--	'--	'--	'--	'--	'--	'--	'--	'--	'--	not reported	'--	'--	'--	'--	'--	0	361	'--	'--
f91eb33d-76f0-418c-9962-11a5b31ca1dc	TCGA-HZ-7925	TCGA-PAAD	66	'--	'--	'--	'--	-24150	614	not hispanic or latino	male	'--	'--	white	Dead	'--	1945	'--	24150	'--	'--	'--	'--	MX	N1	Stage IIB	T3	7th	'--	'--	'--	'--	'--	'--	'--	'--	'--	'--	'--	not reported	'--	'--	'--	'--	'--	0	361	'--	'--
2be42cc2-9b97-4821-afc2-d1e42eb3932d	TCGA-HZ-7926	TCGA-PAAD	57	'--	'--	'--	'--	-21024	518	not hispanic or latino	male	'--	'--	black or african american	Dead	'--	1954	'--	21024	'--	'--	'--	'--	MX	N1	Stage IIB	T3	7th	'--	'--	'--	'--	'--	'--	'--	'--	'--	'--	'--	not reported	'--	'--	'--	'--	'--	0	8	'--	'--
2be42cc2-9b97-4821-afc2-d1e42eb3932d	TCGA-HZ-7926	TCGA-PAAD	57	'--	'--	'--	'--	-21024	518	not hispanic or latino	male	'--	'--	black or african american	Dead	'--	1954	'--	21024	'--	'--	'--	'--	MX	N1	Stage IIB	T3	7th	'--	'--	'--	'--	'--	'--	'--	'--	'--	'--	'--	not reported	'--	'--	'--	'--	'--	0	8	'--	'--
55cee1dd-15a0-4717-a281-63e08e2cfdf9	TCGA-HZ-8001	TCGA-PAAD	69	'--	'--	'--	'--	-25227	'--	not hispanic or latino	male	'--	'--	white	Alive	'--	1942	'--	25227	'--	'--	'--	'--	MX	N0	Stage III	T4	7th	'--	'--	'--	'--	'--	'--	'--	'--	'--	'--	'--	not reported	'--	'--	'--	'--	'--	0	706	'--	'--
55cee1dd-15a0-4717-a281-63e08e2cfdf9	TCGA-HZ-8001	TCGA-PAAD	69	'--	'--	'--	'--	-25227	'--	not hispanic or latino	male	'--	'--	white	Alive	'--	1942	'--	25227	'--	'--	'--	'--	MX	N0	Stage III	T4	7th	'--	'--	'--	'--	'--	'--	'--	'--	'--	'--	'--	not reported	'--	'--	'--	'--	'--	0	706	'--	'--
4b37b026-1d41-4bad-8996-7cb1f0e569af	TCGA-HZ-8002	TCGA-PAAD	61	'--	'--	'--	'--	-22433	366	not hispanic or latino	male	'--	'--	white	Dead	'--	1950	'--	22433	'--	'--	'--	'--	MX	N1	Stage IIB	T3	7th	'--	'--	'--	'--	'--	'--	'--	'--	'--	'--	'--	not reported	'--	'--	'--	'--	'--	0	24	'--	'--
4b37b026-1d41-4bad-8996-7cb1f0e569af	TCGA-HZ-8002	TCGA-PAAD	61	'--	'--	'--	'--	-22433	366	not hispanic or latino	male	'--	'--	white	Dead	'--	1950	'--	22433	'--	'--	'--	'--	MX	N1	Stage IIB	T3	7th	'--	'--	'--	'--	'--	'--	'--	'--	'--	'--	'--	not reported	'--	'--	'--	'--	'--	0	24	'--	'--
68c0bc1b-3195-4ed6-8345-3ca53dfc54fc	TCGA-HZ-8003	TCGA-PAAD	65	'--	'--	'--	'--	-23868	596	not hispanic or latino	female	'--	'--	white	Dead	'--	1946	'--	23868	'--	'--	'--	'--	MX	N1	Stage IIB	T3	7th	'--	'--	'--	'--	'--	'--	'--	'--	'--	'--	'--	not reported	'--	'--	'--	'--	'--	0	21	'--	'--
68c0bc1b-3195-4ed6-8345-3ca53dfc54fc	TCGA-HZ-8003	TCGA-PAAD	65	'--	'--	'--	'--	-23868	596	not hispanic or latino	female	'--	'--	white	Dead	'--	1946	'--	23868	'--	'--	'--	'--	MX	N1	Stage IIB	T3	7th	'--	'--	'--	'--	'--	'--	'--	'--	'--	'--	'--	not reported	'--	'--	'--	'--	'--	0	21	'--	'--
21814c02-6aa5-4b98-8fd8-41ca0b04ccd2	TCGA-HZ-8005	TCGA-PAAD	81	'--	'--	'--	'--	-29674	120	not hispanic or latino	male	'--	'--	white	Dead	'--	1931	2012	29674	'--	'--	'--	'--	MX	N1	Stage IIB	T3	7th	'--	'--	'--	'--	'--	'--	'--	'--	'--	'--	'--	not reported	'--	'--	'--	'--	'--	0	'--	'--	'--
21814c02-6aa5-4b98-8fd8-41ca0b04ccd2	TCGA-HZ-8005	TCGA-PAAD	81	'--	'--	'--	'--	-29674	120	not hispanic or latino	male	'--	'--	white	Dead	'--	1931	2012	29674	'--	'--	'--	'--	MX	N1	Stage IIB	T3	7th	'--	'--	'--	'--	'--	'--	'--	'--	'--	'--	'--	not reported	'--	'--	'--	'--	'--	0	'--	'--	'--
02dbd5fa-e31f-4486-8df8-5b851f2e92bd	TCGA-HZ-8315	TCGA-PAAD	54	'--	'--	'--	'--	-19839	299	not hispanic or latino	female	'--	'--	white	Dead	'--	1958	'--	19839	'--	'--	'--	'--	MX	N0	Stage IIA	T3	7th	'--	'--	'--	'--	'--	'--	'--	'--	'--	'--	'--	not reported	'--	'--	'--	'--	'--	0	28	'--	'--
02dbd5fa-e31f-4486-8df8-5b851f2e92bd	TCGA-HZ-8315	TCGA-PAAD	54	'--	'--	'--	'--	-19839	299	not hispanic or latino	female	'--	'--	white	Dead	'--	1958	'--	19839	'--	'--	'--	'--	MX	N0	Stage IIA	T3	7th	'--	'--	'--	'--	'--	'--	'--	'--	'--	'--	'--	not reported	'--	'--	'--	'--	'--	0	28	'--	'--
a2fd0991-cfbd-4162-8ca9-2ed096f54a14	TCGA-HZ-8317	TCGA-PAAD	69	'--	'--	'--	'--	-25214	378	not hispanic or latino	female	'--	'--	white	Dead	'--	1943	'--	25214	'--	'--	'--	'--	MX	N1	Stage IIB	T3	7th	'--	'--	'--	'--	'--	'--	'--	'--	'--	'--	'--	not reported	'--	'--	'--	'--	'--	0	16	'--	'--
a2fd0991-cfbd-4162-8ca9-2ed096f54a14	TCGA-HZ-8317	TCGA-PAAD	69	'--	'--	'--	'--	-25214	378	not hispanic or latino	female	'--	'--	white	Dead	'--	1943	'--	25214	'--	'--	'--	'--	MX	N1	Stage IIB	T3	7th	'--	'--	'--	'--	'--	'--	'--	'--	'--	'--	'--	not reported	'--	'--	'--	'--	'--	0	16	'--	'--
70c2c861-01de-47bc-abfd-b7d14d68e1a1	TCGA-HZ-8519	TCGA-PAAD	73	'--	'--	'--	'--	-26947	'--	not hispanic or latino	male	'--	'--	white	Alive	'--	1939	'--	26947	'--	'--	'--	'--	MX	N0	Stage IA	T1	7th	'--	'--	'--	'--	'--	'--	'--	'--	'--	'--	'--	not reported	'--	'--	'--	'--	'--	0	454	'--	'--
70c2c861-01de-47bc-abfd-b7d14d68e1a1	TCGA-HZ-8519	TCGA-PAAD	73	'--	'--	'--	'--	-26947	'--	not hispanic or latino	male	'--	'--	white	Alive	'--	1939	'--	26947	'--	'--	'--	'--	MX	N0	Stage IA	T1	7th	'--	'--	'--	'--	'--	'--	'--	'--	'--	'--	'--	not reported	'--	'--	'--	'--	'--	0	454	'--	'--
02ef2e1a-5afe-4c00-a3ea-7f4a153f1da4	TCGA-HZ-8636	TCGA-PAAD	58	'--	'--	'--	'--	-21501	545	not hispanic or latino	female	'--	'--	white	Dead	'--	1954	'--	21501	'--	'--	'--	'--	M1	N0	Stage IV	T3	7th	'--	'--	'--	'--	'--	'--	'--	'--	'--	'--	'--	not reported	'--	'--	'--	'--	'--	0	5	'--	'--
02ef2e1a-5afe-4c00-a3ea-7f4a153f1da4	TCGA-HZ-8636	TCGA-PAAD	58	'--	'--	'--	'--	-21501	545	not hispanic or latino	female	'--	'--	white	Dead	'--	1954	'--	21501	'--	'--	'--	'--	M1	N0	Stage IV	T3	7th	'--	'--	'--	'--	'--	'--	'--	'--	'--	'--	'--	not reported	'--	'--	'--	'--	'--	0	5	'--	'--
459028fd-0cd8-4e6d-a668-71fd60bd0a37	TCGA-HZ-8637	TCGA-PAAD	76	'--	'--	'--	'--	-27929	517	hispanic or latino	female	'--	'--	white	Dead	'--	1936	'--	27929	'--	'--	'--	'--	MX	N1	Stage IIB	T3	7th	'--	'--	'--	'--	'--	'--	'--	'--	'--	'--	'--	not reported	'--	'--	'--	'--	'--	0	0	'--	'--
459028fd-0cd8-4e6d-a668-71fd60bd0a37	TCGA-HZ-8637	TCGA-PAAD	76	'--	'--	'--	'--	-27929	517	hispanic or latino	female	'--	'--	white	Dead	'--	1936	'--	27929	'--	'--	'--	'--	MX	N1	Stage IIB	T3	7th	'--	'--	'--	'--	'--	'--	'--	'--	'--	'--	'--	not reported	'--	'--	'--	'--	'--	0	0	'--	'--
5f9a5aba-8db8-45cc-8784-c5058445bd6f	TCGA-HZ-8638	TCGA-PAAD	84	'--	'--	'--	'--	-30821	151	not hispanic or latino	female	'--	'--	white	Dead	'--	1928	'--	30821	'--	'--	'--	'--	MX	N0	Stage IA	T1	7th	'--	'--	'--	'--	'--	'--	'--	'--	'--	'--	'--	not reported	'--	'--	'--	'--	'--	0	91	'--	'--
5f9a5aba-8db8-45cc-8784-c5058445bd6f	TCGA-HZ-8638	TCGA-PAAD	84	'--	'--	'--	'--	-30821	151	not hispanic or latino	female	'--	'--	white	Dead	'--	1928	'--	30821	'--	'--	'--	'--	MX	N0	Stage IA	T1	7th	'--	'--	'--	'--	'--	'--	'--	'--	'--	'--	'--	not reported	'--	'--	'--	'--	'--	0	91	'--	'--
47cb93bc-8f6b-4b2a-804c-bb4fc78df9e1	TCGA-HZ-A49G	TCGA-PAAD	58	'--	'--	'--	'--	-21491	'--	not hispanic or latino	female	'--	'--	white	Alive	'--	1954	'--	21491	'--	'--	'--	'--	MX	N1	Stage IIB	T2	7th	'--	'--	'--	'--	'--	'--	'--	'--	'--	'--	'--	not reported	'--	'--	'--	'--	'--	0	660	'--	'--
47cb93bc-8f6b-4b2a-804c-bb4fc78df9e1	TCGA-HZ-A49G	TCGA-PAAD	58	'--	'--	'--	'--	-21491	'--	not hispanic or latino	female	'--	'--	white	Alive	'--	1954	'--	21491	'--	'--	'--	'--	MX	N1	Stage IIB	T2	7th	'--	'--	'--	'--	'--	'--	'--	'--	'--	'--	'--	not reported	'--	'--	'--	'--	'--	0	660	'--	'--
17142718-742e-464a-8e0f-a6b9ac8fad75	TCGA-HZ-A49H	TCGA-PAAD	68	'--	'--	'--	'--	-24891	'--	not hispanic or latino	female	'--	'--	white	Alive	'--	1944	'--	24891	'--	'--	'--	'--	MX	N1	Stage IIB	T3	7th	'--	'--	'--	'--	'--	'--	'--	'--	'--	'--	'--	not reported	'--	'--	'--	'--	'--	0	491	'--	'--
17142718-742e-464a-8e0f-a6b9ac8fad75	TCGA-HZ-A49H	TCGA-PAAD	68	'--	'--	'--	'--	-24891	'--	not hispanic or latino	female	'--	'--	white	Alive	'--	1944	'--	24891	'--	'--	'--	'--	MX	N1	Stage IIB	T3	7th	'--	'--	'--	'--	'--	'--	'--	'--	'--	'--	'--	not reported	'--	'--	'--	'--	'--	0	491	'--	'--
27286a38-1035-4a22-9ebc-874df8c49026	TCGA-HZ-A49I	TCGA-PAAD	77	'--	'--	'--	'--	-28454	308	not hispanic or latino	male	'--	'--	white	Dead	'--	1935	'--	28454	'--	'--	'--	'--	MX	N1	Stage IIB	T3	7th	'--	'--	'--	'--	'--	'--	'--	'--	'--	'--	'--	not reported	'--	'--	'--	'--	'--	0	0	'--	'--
27286a38-1035-4a22-9ebc-874df8c49026	TCGA-HZ-A49I	TCGA-PAAD	77	'--	'--	'--	'--	-28454	308	not hispanic or latino	male	'--	'--	white	Dead	'--	1935	'--	28454	'--	'--	'--	'--	MX	N1	Stage IIB	T3	7th	'--	'--	'--	'--	'--	'--	'--	'--	'--	'--	'--	not reported	'--	'--	'--	'--	'--	0	0	'--	'--
2c636fb4-c341-4c55-b920-27bc2d40c815	TCGA-HZ-A4BH	TCGA-PAAD	75	'--	'--	'--	'--	-27637	'--	not reported	male	'--	'--	white	Alive	'--	1936	'--	27637	'--	'--	'--	'--	MX	N1b	Stage IIB	T3	7th	'--	'--	'--	'--	'--	'--	'--	'--	'--	'--	'--	not reported	'--	'--	'--	'--	'--	0	194	'--	'--
2c636fb4-c341-4c55-b920-27bc2d40c815	TCGA-HZ-A4BH	TCGA-PAAD	75	'--	'--	'--	'--	-27637	'--	not reported	male	'--	'--	white	Alive	'--	1936	'--	27637	'--	'--	'--	'--	MX	N1b	Stage IIB	T3	7th	'--	'--	'--	'--	'--	'--	'--	'--	'--	'--	'--	not reported	'--	'--	'--	'--	'--	0	194	'--	'--
514d12b0-6f60-406e-bde9-a090e918ebff	TCGA-HZ-A4BK	TCGA-PAAD	72	'--	'--	'--	'--	-26503	'--	not hispanic or latino	male	'--	'--	white	Alive	'--	1940	'--	26503	'--	'--	'--	'--	MX	N1	Stage IIB	T3	7th	'--	'--	'--	'--	'--	'--	'--	'--	'--	'--	'--	not reported	'--	'--	'--	'--	'--	0	657	'--	'--
514d12b0-6f60-406e-bde9-a090e918ebff	TCGA-HZ-A4BK	TCGA-PAAD	72	'--	'--	'--	'--	-26503	'--	not hispanic or latino	male	'--	'--	white	Alive	'--	1940	'--	26503	'--	'--	'--	'--	MX	N1	Stage IIB	T3	7th	'--	'--	'--	'--	'--	'--	'--	'--	'--	'--	'--	not reported	'--	'--	'--	'--	'--	0	657	'--	'--
fe01a390-f45e-4352-a253-af8ef7ee9628	TCGA-HZ-A77O	TCGA-PAAD	77	'--	'--	'--	'--	-28434	160	not hispanic or latino	female	'--	'--	white	Dead	'--	1936	'--	28434	'--	'--	'--	'--	MX	N1	Stage IIB	T2	7th	'--	'--	'--	'--	'--	'--	'--	'--	'--	'--	'--	not reported	'--	'--	'--	'--	'--	0	11	'--	'--
fe01a390-f45e-4352-a253-af8ef7ee9628	TCGA-HZ-A77O	TCGA-PAAD	77	'--	'--	'--	'--	-28434	160	not hispanic or latino	female	'--	'--	white	Dead	'--	1936	'--	28434	'--	'--	'--	'--	MX	N1	Stage IIB	T2	7th	'--	'--	'--	'--	'--	'--	'--	'--	'--	'--	'--	not reported	'--	'--	'--	'--	'--	0	11	'--	'--
5971a597-1e16-4f6d-8d7b-0e69c6bdcead	TCGA-HZ-A77P	TCGA-PAAD	77	'--	'--	'--	'--	-28403	'--	not hispanic or latino	male	'--	'--	white	Alive	'--	1936	'--	28403	'--	'--	'--	'--	MX	N1	Stage IIB	T3	7th	'--	'--	'--	'--	'--	'--	'--	'--	'--	'--	'--	not reported	'--	'--	'--	'--	'--	0	330	'--	'--
5971a597-1e16-4f6d-8d7b-0e69c6bdcead	TCGA-HZ-A77P	TCGA-PAAD	77	'--	'--	'--	'--	-28403	'--	not hispanic or latino	male	'--	'--	white	Alive	'--	1936	'--	28403	'--	'--	'--	'--	MX	N1	Stage IIB	T3	7th	'--	'--	'--	'--	'--	'--	'--	'--	'--	'--	'--	not reported	'--	'--	'--	'--	'--	0	330	'--	'--
ce9e0431-19a1-4ea9-85b0-44a9e9792e03	TCGA-HZ-A77Q	TCGA-PAAD	55	'--	'--	'--	'--	-20366	'--	not hispanic or latino	female	'--	'--	white	Alive	'--	1958	'--	20366	'--	'--	'--	'--	MX	N1	Stage IIB	T3	7th	'--	'--	'--	'--	'--	'--	'--	'--	'--	'--	'--	not reported	'--	'--	'--	'--	'--	0	33	'--	'--
ce9e0431-19a1-4ea9-85b0-44a9e9792e03	TCGA-HZ-A77Q	TCGA-PAAD	55	'--	'--	'--	'--	-20366	'--	not hispanic or latino	female	'--	'--	white	Alive	'--	1958	'--	20366	'--	'--	'--	'--	MX	N1	Stage IIB	T3	7th	'--	'--	'--	'--	'--	'--	'--	'--	'--	'--	'--	not reported	'--	'--	'--	'--	'--	0	33	'--	'--
98f1d0eb-0977-4f53-a3b1-e6875a34c27b	TCGA-HZ-A8P0	TCGA-PAAD	76	'--	'--	'--	'--	-27850	'--	not hispanic or latino	male	'--	'--	white	Alive	'--	1937	'--	27850	'--	'--	'--	'--	MX	N1	Stage IIB	T3	7th	'--	'--	'--	'--	'--	'--	'--	'--	'--	'--	'--	not reported	'--	'--	'--	'--	'--	0	0	'--	'--
98f1d0eb-0977-4f53-a3b1-e6875a34c27b	TCGA-HZ-A8P0	TCGA-PAAD	76	'--	'--	'--	'--	-27850	'--	not hispanic or latino	male	'--	'--	white	Alive	'--	1937	'--	27850	'--	'--	'--	'--	MX	N1	Stage IIB	T3	7th	'--	'--	'--	'--	'--	'--	'--	'--	'--	'--	'--	not reported	'--	'--	'--	'--	'--	0	0	'--	'--
b8e0f4fb-c916-43b8-afd2-8077a7e3aebc	TCGA-HZ-A8P1	TCGA-PAAD	81	'--	'--	'--	'--	-29631	'--	not hispanic or latino	male	'--	'--	white	Alive	'--	1932	'--	29631	'--	'--	'--	'--	MX	N0	Stage IB	T2	7th	'--	'--	'--	'--	'--	'--	'--	'--	'--	'--	'--	not reported	'--	'--	'--	'--	'--	0	7	'--	'--
b8e0f4fb-c916-43b8-afd2-8077a7e3aebc	TCGA-HZ-A8P1	TCGA-PAAD	81	'--	'--	'--	'--	-29631	'--	not hispanic or latino	male	'--	'--	white	Alive	'--	1932	'--	29631	'--	'--	'--	'--	MX	N0	Stage IB	T2	7th	'--	'--	'--	'--	'--	'--	'--	'--	'--	'--	'--	not reported	'--	'--	'--	'--	'--	0	7	'--	'--
94cd2278-7c76-423b-a44b-564776211a07	TCGA-HZ-A9TJ	TCGA-PAAD	70	'--	'--	'--	'--	-25849	'--	not hispanic or latino	male	'--	'--	white	Alive	'--	1943	'--	25849	'--	'--	'--	'--	M1	N0	Stage IV	T3	7th	'--	'--	'--	'--	'--	'--	'--	'--	'--	'--	'--	not reported	'--	'--	'--	'--	'--	0	603	'--	'--
94cd2278-7c76-423b-a44b-564776211a07	TCGA-HZ-A9TJ	TCGA-PAAD	70	'--	'--	'--	'--	-25849	'--	not hispanic or latino	male	'--	'--	white	Alive	'--	1943	'--	25849	'--	'--	'--	'--	M1	N0	Stage IV	T3	7th	'--	'--	'--	'--	'--	'--	'--	'--	'--	'--	'--	not reported	'--	'--	'--	'--	'--	0	603	'--	'--
1782bf45-7350-4053-8dd1-45faf4ed8dd9	TCGA-IB-7644	TCGA-PAAD	65	'--	'--	'--	'--	-24043	394	not hispanic or latino	female	'--	'--	white	Dead	'--	1946	'--	24043	'--	'--	'--	'--	M1	N1	Stage IV	T3	7th	'--	'--	'--	'--	'--	'--	'--	'--	'--	'--	'--	not reported	'--	'--	'--	'--	'--	0	347	'--	'--
1782bf45-7350-4053-8dd1-45faf4ed8dd9	TCGA-IB-7644	TCGA-PAAD	65	'--	'--	'--	'--	-24043	394	not hispanic or latino	female	'--	'--	white	Dead	'--	1946	'--	24043	'--	'--	'--	'--	M1	N1	Stage IV	T3	7th	'--	'--	'--	'--	'--	'--	'--	'--	'--	'--	'--	not reported	'--	'--	'--	'--	'--	0	347	'--	'--
7a1d9862-910b-403e-9eab-697dc65618c7	TCGA-IB-7645	TCGA-PAAD	44	'--	'--	'--	'--	-16126	1502	not reported	female	'--	'--	not reported	Dead	'--	1963	2011	16126	'--	'--	'--	'--	M0	N1	Stage IIB	T3	6th	'--	'--	'--	'--	'--	'--	'--	'--	'--	'--	'--	not reported	'--	'--	'--	'--	'--	0	'--	'--	'--
7a1d9862-910b-403e-9eab-697dc65618c7	TCGA-IB-7645	TCGA-PAAD	44	'--	'--	'--	'--	-16126	1502	not reported	female	'--	'--	not reported	Dead	'--	1963	2011	16126	'--	'--	'--	'--	M0	N1	Stage IIB	T3	6th	'--	'--	'--	'--	'--	'--	'--	'--	'--	'--	'--	not reported	'--	'--	'--	'--	'--	0	'--	'--	'--
d1e0f479-77dd-42cd-89cb-c1eeac60c10a	TCGA-IB-7646	TCGA-PAAD	60	'--	'--	'--	'--	-22148	145	not hispanic or latino	male	'--	'--	white	Dead	'--	1947	2007	22148	'--	'--	'--	'--	M0	N1	Stage IIB	T3	6th	'--	'--	'--	'--	'--	'--	'--	'--	'--	'--	'--	not reported	'--	'--	'--	'--	'--	0	'--	'--	'--
d1e0f479-77dd-42cd-89cb-c1eeac60c10a	TCGA-IB-7646	TCGA-PAAD	60	'--	'--	'--	'--	-22148	145	not hispanic or latino	male	'--	'--	white	Dead	'--	1947	2007	22148	'--	'--	'--	'--	M0	N1	Stage IIB	T3	6th	'--	'--	'--	'--	'--	'--	'--	'--	'--	'--	'--	not reported	'--	'--	'--	'--	'--	0	'--	'--	'--
d14154a5-9c8a-4c55-8c2d-64f3cad7b7d5	TCGA-IB-7647	TCGA-PAAD	41	'--	'--	'--	'--	-15188	666	not hispanic or latino	male	'--	'--	white	Dead	'--	1967	2009	15188	'--	'--	'--	'--	M0	N1	Stage IIB	T3	6th	'--	'--	'--	'--	'--	'--	'--	'--	'--	'--	'--	not reported	'--	'--	'--	'--	'--	0	'--	'--	'--
d14154a5-9c8a-4c55-8c2d-64f3cad7b7d5	TCGA-IB-7647	TCGA-PAAD	41	'--	'--	'--	'--	-15188	666	not hispanic or latino	male	'--	'--	white	Dead	'--	1967	2009	15188	'--	'--	'--	'--	M0	N1	Stage IIB	T3	6th	'--	'--	'--	'--	'--	'--	'--	'--	'--	'--	'--	not reported	'--	'--	'--	'--	'--	0	'--	'--	'--
ec9ac713-08e9-4559-b606-5f58d2c4df50	TCGA-IB-7649	TCGA-PAAD	73	'--	'--	'--	'--	-26773	467	not reported	female	'--	'--	not reported	Dead	'--	1934	2008	26773	'--	'--	'--	'--	M0	N1	Stage IIB	T3	6th	'--	'--	'--	'--	'--	'--	'--	'--	'--	'--	'--	not reported	'--	'--	'--	'--	'--	0	'--	'--	'--
ec9ac713-08e9-4559-b606-5f58d2c4df50	TCGA-IB-7649	TCGA-PAAD	73	'--	'--	'--	'--	-26773	467	not reported	female	'--	'--	not reported	Dead	'--	1934	2008	26773	'--	'--	'--	'--	M0	N1	Stage IIB	T3	6th	'--	'--	'--	'--	'--	'--	'--	'--	'--	'--	'--	not reported	'--	'--	'--	'--	'--	0	'--	'--	'--
3559f697-8fec-4f36-962c-632272fe9c9c	TCGA-IB-7651	TCGA-PAAD	64	'--	'--	'--	'--	-23580	603	not hispanic or latino	female	'--	'--	white	Dead	'--	1945	2010	23580	'--	'--	'--	'--	M0	N1	Stage IIB	T3	6th	'--	'--	'--	'--	'--	'--	'--	'--	'--	'--	'--	not reported	'--	'--	'--	'--	'--	0	'--	'--	'--
3559f697-8fec-4f36-962c-632272fe9c9c	TCGA-IB-7651	TCGA-PAAD	64	'--	'--	'--	'--	-23580	603	not hispanic or latino	female	'--	'--	white	Dead	'--	1945	2010	23580	'--	'--	'--	'--	M0	N1	Stage IIB	T3	6th	'--	'--	'--	'--	'--	'--	'--	'--	'--	'--	'--	not reported	'--	'--	'--	'--	'--	0	'--	'--	'--
178e68c0-4cb8-4042-a942-5a159ec1e12b	TCGA-IB-7652	TCGA-PAAD	49	'--	'--	'--	'--	-18129	'--	not hispanic or latino	female	'--	'--	asian	Alive	'--	1962	'--	18129	'--	'--	'--	'--	M0	N1	Stage IIB	T3	7th	'--	'--	'--	'--	'--	'--	'--	'--	'--	'--	'--	not reported	'--	'--	'--	'--	'--	0	1116	'--	'--
178e68c0-4cb8-4042-a942-5a159ec1e12b	TCGA-IB-7652	TCGA-PAAD	49	'--	'--	'--	'--	-18129	'--	not hispanic or latino	female	'--	'--	asian	Alive	'--	1962	'--	18129	'--	'--	'--	'--	M0	N1	Stage IIB	T3	7th	'--	'--	'--	'--	'--	'--	'--	'--	'--	'--	'--	not reported	'--	'--	'--	'--	'--	0	1116	'--	'--
65e5bf5f-f22a-4ec2-8839-aeda37212b98	TCGA-IB-7654	TCGA-PAAD	80	'--	'--	'--	'--	-29292	476	not hispanic or latino	male	'--	'--	white	Dead	'--	1928	2009	29292	'--	'--	'--	'--	M0	N1	Stage IIB	T2	7th	'--	'--	'--	'--	'--	'--	'--	'--	'--	'--	'--	not reported	'--	'--	'--	'--	'--	0	'--	'--	'--
65e5bf5f-f22a-4ec2-8839-aeda37212b98	TCGA-IB-7654	TCGA-PAAD	80	'--	'--	'--	'--	-29292	476	not hispanic or latino	male	'--	'--	white	Dead	'--	1928	2009	29292	'--	'--	'--	'--	M0	N1	Stage IIB	T2	7th	'--	'--	'--	'--	'--	'--	'--	'--	'--	'--	'--	not reported	'--	'--	'--	'--	'--	0	'--	'--	'--
77e49007-3e44-4157-beae-8f7e94234c78	TCGA-IB-7885	TCGA-PAAD	78	'--	'--	'--	'--	-28554	'--	not hispanic or latino	female	'--	'--	white	Alive	'--	1932	'--	28554	'--	'--	'--	'--	M0	N1	Stage IIB	T3	7th	'--	'--	'--	'--	'--	'--	'--	'--	'--	'--	'--	not reported	'--	'--	'--	'--	'--	0	1257	'--	'--
77e49007-3e44-4157-beae-8f7e94234c78	TCGA-IB-7885	TCGA-PAAD	78	'--	'--	'--	'--	-28554	'--	not hispanic or latino	female	'--	'--	white	Alive	'--	1932	'--	28554	'--	'--	'--	'--	M0	N1	Stage IIB	T3	7th	'--	'--	'--	'--	'--	'--	'--	'--	'--	'--	'--	not reported	'--	'--	'--	'--	'--	0	1257	'--	'--
f73dfd7f-e054-46ff-9485-e8d05afe2da6	TCGA-IB-7886	TCGA-PAAD	80	'--	'--	'--	'--	-29319	123	not hispanic or latino	male	'--	'--	white	Dead	'--	1930	2010	29319	'--	'--	'--	'--	M0	N1	Stage IIB	T3	7th	'--	'--	'--	'--	'--	'--	'--	'--	'--	'--	'--	not reported	'--	'--	'--	'--	'--	0	'--	'--	'--
f73dfd7f-e054-46ff-9485-e8d05afe2da6	TCGA-IB-7886	TCGA-PAAD	80	'--	'--	'--	'--	-29319	123	not hispanic or latino	male	'--	'--	white	Dead	'--	1930	2010	29319	'--	'--	'--	'--	M0	N1	Stage IIB	T3	7th	'--	'--	'--	'--	'--	'--	'--	'--	'--	'--	'--	not reported	'--	'--	'--	'--	'--	0	'--	'--	'--
fe699c36-82ef-45dd-b636-8c18a9ef6c76	TCGA-IB-7887	TCGA-PAAD	62	'--	'--	'--	'--	-22990	110	not hispanic or latino	female	'--	'--	white	Dead	'--	1947	2009	22990	'--	'--	'--	'--	M0	N1	Stage IIB	T3	7th	'--	'--	'--	'--	'--	'--	'--	'--	'--	'--	'--	not reported	'--	'--	'--	'--	'--	0	'--	'--	'--
fe699c36-82ef-45dd-b636-8c18a9ef6c76	TCGA-IB-7887	TCGA-PAAD	62	'--	'--	'--	'--	-22990	110	not hispanic or latino	female	'--	'--	white	Dead	'--	1947	2009	22990	'--	'--	'--	'--	M0	N1	Stage IIB	T3	7th	'--	'--	'--	'--	'--	'--	'--	'--	'--	'--	'--	not reported	'--	'--	'--	'--	'--	0	'--	'--	'--
05d2adb3-5c6d-4edc-ba4c-bdbf628f4eee	TCGA-IB-7888	TCGA-PAAD	66	'--	'--	'--	'--	-24117	1332	not hispanic or latino	female	'--	'--	black or african american	Dead	'--	1942	2011	24117	'--	'--	'--	'--	M0	N0	Stage IIA	T3	6th	'--	'--	'--	'--	'--	'--	'--	'--	'--	'--	'--	not reported	'--	'--	'--	'--	'--	0	'--	'--	'--
05d2adb3-5c6d-4edc-ba4c-bdbf628f4eee	TCGA-IB-7888	TCGA-PAAD	66	'--	'--	'--	'--	-24117	1332	not hispanic or latino	female	'--	'--	black or african american	Dead	'--	1942	2011	24117	'--	'--	'--	'--	M0	N0	Stage IIA	T3	6th	'--	'--	'--	'--	'--	'--	'--	'--	'--	'--	'--	not reported	'--	'--	'--	'--	'--	0	'--	'--	'--
31e66b80-c684-4ee8-82ae-36d00f36bc88	TCGA-IB-7889	TCGA-PAAD	85	'--	'--	'--	'--	-31393	481	not hispanic or latino	female	'--	'--	white	Dead	'--	1926	2012	31393	'--	'--	'--	'--	M0	N1	Stage IIB	T3	7th	'--	'--	'--	'--	'--	'--	'--	'--	'--	'--	'--	not reported	'--	'--	'--	'--	'--	0	'--	'--	'--
31e66b80-c684-4ee8-82ae-36d00f36bc88	TCGA-IB-7889	TCGA-PAAD	85	'--	'--	'--	'--	-31393	481	not hispanic or latino	female	'--	'--	white	Dead	'--	1926	2012	31393	'--	'--	'--	'--	M0	N1	Stage IIB	T3	7th	'--	'--	'--	'--	'--	'--	'--	'--	'--	'--	'--	not reported	'--	'--	'--	'--	'--	0	'--	'--	'--
5494af7d-403a-423b-b7ff-e6db9c117e93	TCGA-IB-7890	TCGA-PAAD	73	'--	'--	'--	'--	-26747	598	not reported	male	'--	'--	not reported	Dead	'--	1935	2009	26747	'--	'--	'--	'--	M0	N0	Stage IB	T2	6th	'--	'--	'--	'--	'--	'--	'--	'--	'--	'--	'--	not reported	'--	'--	'--	'--	'--	0	'--	'--	'--
5494af7d-403a-423b-b7ff-e6db9c117e93	TCGA-IB-7890	TCGA-PAAD	73	'--	'--	'--	'--	-26747	598	not reported	male	'--	'--	not reported	Dead	'--	1935	2009	26747	'--	'--	'--	'--	M0	N0	Stage IB	T2	6th	'--	'--	'--	'--	'--	'--	'--	'--	'--	'--	'--	not reported	'--	'--	'--	'--	'--	0	'--	'--	'--
ca2da39a-263c-4238-9826-de7d52e63d0f	TCGA-IB-7891	TCGA-PAAD	49	'--	'--	'--	'--	-18202	913	not hispanic or latino	female	'--	'--	white	Dead	'--	1962	'--	18202	'--	'--	'--	'--	M0	N1	Stage IIB	T3	7th	'--	'--	'--	'--	'--	'--	'--	'--	'--	'--	'--	not reported	'--	'--	'--	'--	'--	0	648	'--	'--
ca2da39a-263c-4238-9826-de7d52e63d0f	TCGA-IB-7891	TCGA-PAAD	49	'--	'--	'--	'--	-18202	913	not hispanic or latino	female	'--	'--	white	Dead	'--	1962	'--	18202	'--	'--	'--	'--	M0	N1	Stage IIB	T3	7th	'--	'--	'--	'--	'--	'--	'--	'--	'--	'--	'--	not reported	'--	'--	'--	'--	'--	0	648	'--	'--
0944ce65-a89a-4916-b90a-f674b334281e	TCGA-IB-7893	TCGA-PAAD	64	'--	'--	'--	'--	-23703	117	not hispanic or latino	male	'--	'--	white	Dead	'--	1945	2009	23703	'--	'--	'--	'--	M0	N0	Stage IIA	T3	6th	'--	'--	'--	'--	'--	'--	'--	'--	'--	'--	'--	not reported	'--	'--	'--	'--	'--	0	'--	'--	'--
0944ce65-a89a-4916-b90a-f674b334281e	TCGA-IB-7893	TCGA-PAAD	64	'--	'--	'--	'--	-23703	117	not hispanic or latino	male	'--	'--	white	Dead	'--	1945	2009	23703	'--	'--	'--	'--	M0	N0	Stage IIA	T3	6th	'--	'--	'--	'--	'--	'--	'--	'--	'--	'--	'--	not reported	'--	'--	'--	'--	'--	0	'--	'--	'--
01775b06-5836-469c-8537-120cb8cc94e9	TCGA-IB-7897	TCGA-PAAD	53	'--	'--	'--	'--	-19718	486	not hispanic or latino	female	'--	'--	white	Dead	'--	1955	2009	19718	'--	'--	'--	'--	M0	N1	Stage IIB	T3	6th	'--	'--	'--	'--	'--	'--	'--	'--	'--	'--	'--	not reported	'--	'--	'--	'--	'--	0	'--	'--	'--
01775b06-5836-469c-8537-120cb8cc94e9	TCGA-IB-7897	TCGA-PAAD	53	'--	'--	'--	'--	-19718	486	not hispanic or latino	female	'--	'--	white	Dead	'--	1955	2009	19718	'--	'--	'--	'--	M0	N1	Stage IIB	T3	6th	'--	'--	'--	'--	'--	'--	'--	'--	'--	'--	'--	not reported	'--	'--	'--	'--	'--	0	'--	'--	'--
4387a2c2-8007-4735-a48c-34a2b476018e	TCGA-IB-8126	TCGA-PAAD	79	'--	'--	'--	'--	-29213	'--	not hispanic or latino	female	'--	'--	white	Alive	'--	1932	'--	29213	'--	'--	'--	'--	M0	N1	Stage III	T4	7th	'--	'--	'--	'--	'--	'--	'--	'--	'--	'--	'--	not reported	'--	'--	'--	'--	'--	0	462	'--	'--
4387a2c2-8007-4735-a48c-34a2b476018e	TCGA-IB-8126	TCGA-PAAD	79	'--	'--	'--	'--	-29213	'--	not hispanic or latino	female	'--	'--	white	Alive	'--	1932	'--	29213	'--	'--	'--	'--	M0	N1	Stage III	T4	7th	'--	'--	'--	'--	'--	'--	'--	'--	'--	'--	'--	not reported	'--	'--	'--	'--	'--	0	462	'--	'--
0b4443a0-087d-47e7-9e67-795eac6750c3	TCGA-IB-8127	TCGA-PAAD	59	'--	'--	'--	'--	-21676	'--	not hispanic or latino	male	'--	'--	white	Alive	'--	1952	'--	21676	'--	'--	'--	'--	M0	N1	Stage IIB	T3	7th	'--	'--	'--	'--	'--	'--	'--	'--	'--	'--	'--	not reported	'--	'--	'--	'--	'--	0	522	'--	'--
0b4443a0-087d-47e7-9e67-795eac6750c3	TCGA-IB-8127	TCGA-PAAD	59	'--	'--	'--	'--	-21676	'--	not hispanic or latino	male	'--	'--	white	Alive	'--	1952	'--	21676	'--	'--	'--	'--	M0	N1	Stage IIB	T3	7th	'--	'--	'--	'--	'--	'--	'--	'--	'--	'--	'--	not reported	'--	'--	'--	'--	'--	0	522	'--	'--
c6388925-c0a1-4610-a6b9-d9d9500d88c6	TCGA-IB-A5SO	TCGA-PAAD	71	'--	'--	'--	'--	-26129	365	not reported	male	'--	'--	white	Dead	'--	1941	'--	26129	'--	'--	'--	'--	M0	N1	Stage IIB	T3	7th	'--	'--	'--	'--	'--	'--	'--	'--	'--	'--	'--	not reported	'--	'--	'--	'--	'--	0	329	'--	'--
c6388925-c0a1-4610-a6b9-d9d9500d88c6	TCGA-IB-A5SO	TCGA-PAAD	71	'--	'--	'--	'--	-26129	365	not reported	male	'--	'--	white	Dead	'--	1941	'--	26129	'--	'--	'--	'--	M0	N1	Stage IIB	T3	7th	'--	'--	'--	'--	'--	'--	'--	'--	'--	'--	'--	not reported	'--	'--	'--	'--	'--	0	329	'--	'--
bd73ed94-5f4f-4eb3-8b9b-391af4422d0e	TCGA-IB-A5SP	TCGA-PAAD	77	'--	'--	'--	'--	-28317	'--	not reported	male	'--	'--	white	Alive	'--	1934	'--	28317	'--	'--	'--	'--	M0	N0	Stage IIA	T3	7th	'--	'--	'--	'--	'--	'--	'--	'--	'--	'--	'--	not reported	'--	'--	'--	'--	'--	0	482	'--	'--
bd73ed94-5f4f-4eb3-8b9b-391af4422d0e	TCGA-IB-A5SP	TCGA-PAAD	77	'--	'--	'--	'--	-28317	'--	not reported	male	'--	'--	white	Alive	'--	1934	'--	28317	'--	'--	'--	'--	M0	N0	Stage IIA	T3	7th	'--	'--	'--	'--	'--	'--	'--	'--	'--	'--	'--	not reported	'--	'--	'--	'--	'--	0	482	'--	'--
4f87e061-e773-48f2-84ba-32401396500e	TCGA-IB-A5SQ	TCGA-PAAD	56	'--	'--	'--	'--	-20760	219	not hispanic or latino	female	'--	'--	white	Dead	'--	1956	2012	20760	'--	'--	'--	'--	M0	N0	Stage IB	T2	7th	'--	'--	'--	'--	'--	'--	'--	'--	'--	'--	'--	not reported	'--	'--	'--	'--	'--	0	'--	'--	'--
4f87e061-e773-48f2-84ba-32401396500e	TCGA-IB-A5SQ	TCGA-PAAD	56	'--	'--	'--	'--	-20760	219	not hispanic or latino	female	'--	'--	white	Dead	'--	1956	2012	20760	'--	'--	'--	'--	M0	N0	Stage IB	T2	7th	'--	'--	'--	'--	'--	'--	'--	'--	'--	'--	'--	not reported	'--	'--	'--	'--	'--	0	'--	'--	'--
31aca8a3-7107-4b9d-8b6a-c07caa2a9339	TCGA-IB-A5SS	TCGA-PAAD	64	'--	'--	'--	'--	-23431	460	not hispanic or latino	female	'--	'--	white	Dead	'--	1947	2012	23431	'--	'--	'--	'--	M0	N1	Stage IIB	T3	7th	'--	'--	'--	'--	'--	'--	'--	'--	'--	'--	'--	not reported	'--	'--	'--	'--	'--	0	'--	'--	'--
31aca8a3-7107-4b9d-8b6a-c07caa2a9339	TCGA-IB-A5SS	TCGA-PAAD	64	'--	'--	'--	'--	-23431	460	not hispanic or latino	female	'--	'--	white	Dead	'--	1947	2012	23431	'--	'--	'--	'--	M0	N1	Stage IIB	T3	7th	'--	'--	'--	'--	'--	'--	'--	'--	'--	'--	'--	not reported	'--	'--	'--	'--	'--	0	'--	'--	'--
6c0ea771-ea86-4db6-994a-2372b2b8f536	TCGA-IB-A5ST	TCGA-PAAD	64	'--	'--	'--	'--	-23672	'--	not hispanic or latino	female	'--	'--	white	Alive	'--	1948	'--	23672	'--	'--	'--	'--	M0	N1	Stage IIB	T3	7th	'--	'--	'--	'--	'--	'--	'--	'--	'--	'--	'--	not reported	'--	'--	'--	'--	'--	0	635	'--	'--
6c0ea771-ea86-4db6-994a-2372b2b8f536	TCGA-IB-A5ST	TCGA-PAAD	64	'--	'--	'--	'--	-23672	'--	not hispanic or latino	female	'--	'--	white	Alive	'--	1948	'--	23672	'--	'--	'--	'--	M0	N1	Stage IIB	T3	7th	'--	'--	'--	'--	'--	'--	'--	'--	'--	'--	'--	not reported	'--	'--	'--	'--	'--	0	635	'--	'--
56a1b8ff-a71c-4e5f-9c3c-d8162ff896aa	TCGA-IB-A6UF	TCGA-PAAD	63	'--	'--	'--	'--	-23152	'--	not hispanic or latino	male	'--	'--	white	Alive	'--	1949	'--	23152	'--	'--	'--	'--	M0	N1	Stage IIB	T3	7th	'--	'--	'--	'--	'--	'--	'--	'--	'--	'--	'--	not reported	'--	'--	'--	'--	'--	0	666	'--	'--
56a1b8ff-a71c-4e5f-9c3c-d8162ff896aa	TCGA-IB-A6UF	TCGA-PAAD	63	'--	'--	'--	'--	-23152	'--	not hispanic or latino	male	'--	'--	white	Alive	'--	1949	'--	23152	'--	'--	'--	'--	M0	N1	Stage IIB	T3	7th	'--	'--	'--	'--	'--	'--	'--	'--	'--	'--	'--	not reported	'--	'--	'--	'--	'--	0	666	'--	'--
45e48080-0b27-45f4-8149-1ae7e36c6933	TCGA-IB-A6UG	TCGA-PAAD	65	'--	'--	'--	'--	-23751	41	not hispanic or latino	male	'--	'--	white	Dead	'--	1947	2012	23751	'--	'--	'--	'--	M0	N1	Stage IIB	T3	7th	'--	'--	'--	'--	'--	'--	'--	'--	'--	'--	'--	not reported	'--	'--	'--	'--	'--	0	'--	'--	'--
45e48080-0b27-45f4-8149-1ae7e36c6933	TCGA-IB-A6UG	TCGA-PAAD	65	'--	'--	'--	'--	-23751	41	not hispanic or latino	male	'--	'--	white	Dead	'--	1947	2012	23751	'--	'--	'--	'--	M0	N1	Stage IIB	T3	7th	'--	'--	'--	'--	'--	'--	'--	'--	'--	'--	'--	not reported	'--	'--	'--	'--	'--	0	'--	'--	'--
712c2f78-c736-42ce-b689-a954c5290987	TCGA-IB-A7LX	TCGA-PAAD	57	'--	'--	'--	'--	-20898	250	not hispanic or latino	male	'--	'--	white	Dead	'--	1955	2012	20898	'--	'--	'--	'--	MX	N1	Stage IIB	T3	7th	'--	'--	'--	'--	'--	'--	'--	'--	'--	'--	'--	not reported	'--	'--	'--	'--	'--	0	'--	'--	'--
712c2f78-c736-42ce-b689-a954c5290987	TCGA-IB-A7LX	TCGA-PAAD	57	'--	'--	'--	'--	-20898	250	not hispanic or latino	male	'--	'--	white	Dead	'--	1955	2012	20898	'--	'--	'--	'--	MX	N1	Stage IIB	T3	7th	'--	'--	'--	'--	'--	'--	'--	'--	'--	'--	'--	not reported	'--	'--	'--	'--	'--	0	'--	'--	'--
6a0a280d-4a30-4071-afe7-de6b82a6e34c	TCGA-IB-A7M4	TCGA-PAAD	81	'--	'--	'--	'--	-29792	'--	not hispanic or latino	male	'--	'--	white	Alive	'--	1932	'--	29792	'--	'--	'--	'--	MX	N1	Stage IIB	T3	7th	'--	'--	'--	'--	'--	'--	'--	'--	'--	'--	'--	not reported	'--	'--	'--	'--	'--	0	483	'--	'--
6a0a280d-4a30-4071-afe7-de6b82a6e34c	TCGA-IB-A7M4	TCGA-PAAD	81	'--	'--	'--	'--	-29792	'--	not hispanic or latino	male	'--	'--	white	Alive	'--	1932	'--	29792	'--	'--	'--	'--	MX	N1	Stage IIB	T3	7th	'--	'--	'--	'--	'--	'--	'--	'--	'--	'--	'--	not reported	'--	'--	'--	'--	'--	0	483	'--	'--
cfda26b9-d417-425c-9a72-fa76ca4b296c	TCGA-IB-AAUM	TCGA-PAAD	76	'--	'--	'--	'--	-28013	'--	not hispanic or latino	male	'--	'--	white	Alive	'--	1937	'--	28013	'--	'--	'--	'--	M0	N1	Stage IIB	T2	7th	'--	'--	'--	'--	'--	'--	'--	'--	'--	'--	'--	not reported	'--	'--	'--	'--	'--	0	8	'--	'--
cfda26b9-d417-425c-9a72-fa76ca4b296c	TCGA-IB-AAUM	TCGA-PAAD	76	'--	'--	'--	'--	-28013	'--	not hispanic or latino	male	'--	'--	white	Alive	'--	1937	'--	28013	'--	'--	'--	'--	M0	N1	Stage IIB	T2	7th	'--	'--	'--	'--	'--	'--	'--	'--	'--	'--	'--	not reported	'--	'--	'--	'--	'--	0	8	'--	'--
638b1a6a-c222-414c-96bc-f259f0afb278	TCGA-IB-AAUN	TCGA-PAAD	74	'--	'--	'--	'--	-27128	144	not hispanic or latino	female	'--	'--	white	Dead	'--	1939	2013	27128	'--	'--	'--	'--	M0	N0	Stage IB	T2	7th	'--	'--	'--	'--	'--	'--	'--	'--	'--	'--	'--	not reported	'--	'--	'--	'--	'--	0	'--	'--	'--
638b1a6a-c222-414c-96bc-f259f0afb278	TCGA-IB-AAUN	TCGA-PAAD	74	'--	'--	'--	'--	-27128	144	not hispanic or latino	female	'--	'--	white	Dead	'--	1939	2013	27128	'--	'--	'--	'--	M0	N0	Stage IB	T2	7th	'--	'--	'--	'--	'--	'--	'--	'--	'--	'--	'--	not reported	'--	'--	'--	'--	'--	0	'--	'--	'--
869e61d6-fbbf-4ca2-be1a-57b82a03c7a1	TCGA-IB-AAUO	TCGA-PAAD	64	'--	'--	'--	'--	-23622	239	not hispanic or latino	female	'--	'--	white	Dead	'--	1949	2013	23622	'--	'--	'--	'--	M0	N1	Stage IIB	T3	7th	'--	'--	'--	'--	'--	'--	'--	'--	'--	'--	'--	not reported	'--	'--	'--	'--	'--	0	'--	'--	'--
869e61d6-fbbf-4ca2-be1a-57b82a03c7a1	TCGA-IB-AAUO	TCGA-PAAD	64	'--	'--	'--	'--	-23622	239	not hispanic or latino	female	'--	'--	white	Dead	'--	1949	2013	23622	'--	'--	'--	'--	M0	N1	Stage IIB	T3	7th	'--	'--	'--	'--	'--	'--	'--	'--	'--	'--	'--	not reported	'--	'--	'--	'--	'--	0	'--	'--	'--
0a3c8161-4186-4c95-8288-9928d6db0355	TCGA-IB-AAUP	TCGA-PAAD	68	'--	'--	'--	'--	-24864	'--	not hispanic or latino	male	'--	'--	white	Alive	'--	1945	'--	24864	'--	'--	'--	'--	M0	N1	Stage IIB	T3	7th	'--	'--	'--	'--	'--	'--	'--	'--	'--	'--	'--	not reported	'--	'--	'--	'--	'--	0	431	'--	'--
0a3c8161-4186-4c95-8288-9928d6db0355	TCGA-IB-AAUP	TCGA-PAAD	68	'--	'--	'--	'--	-24864	'--	not hispanic or latino	male	'--	'--	white	Alive	'--	1945	'--	24864	'--	'--	'--	'--	M0	N1	Stage IIB	T3	7th	'--	'--	'--	'--	'--	'--	'--	'--	'--	'--	'--	not reported	'--	'--	'--	'--	'--	0	431	'--	'--
afe89625-b355-454d-8c0b-b4161edd69f8	TCGA-IB-AAUQ	TCGA-PAAD	50	'--	'--	'--	'--	-18315	183	not hispanic or latino	male	'--	'--	white	Dead	'--	1963	2013	18315	'--	'--	'--	'--	M0	N1	Stage IIB	T3	7th	'--	'--	'--	'--	'--	'--	'--	'--	'--	'--	'--	not reported	'--	'--	'--	'--	'--	0	'--	'--	'--
afe89625-b355-454d-8c0b-b4161edd69f8	TCGA-IB-AAUQ	TCGA-PAAD	50	'--	'--	'--	'--	-18315	183	not hispanic or latino	male	'--	'--	white	Dead	'--	1963	2013	18315	'--	'--	'--	'--	M0	N1	Stage IIB	T3	7th	'--	'--	'--	'--	'--	'--	'--	'--	'--	'--	'--	not reported	'--	'--	'--	'--	'--	0	'--	'--	'--
6788e0e5-b67f-4fe6-aabb-6d0430ae2d06	TCGA-IB-AAUR	TCGA-PAAD	67	'--	'--	'--	'--	-24576	'--	not hispanic or latino	male	'--	'--	white	Alive	'--	1946	'--	24576	'--	'--	'--	'--	M0	N1	Stage IIB	T3	7th	'--	'--	'--	'--	'--	'--	'--	'--	'--	'--	'--	not reported	'--	'--	'--	'--	'--	0	338	'--	'--
6788e0e5-b67f-4fe6-aabb-6d0430ae2d06	TCGA-IB-AAUR	TCGA-PAAD	67	'--	'--	'--	'--	-24576	'--	not hispanic or latino	male	'--	'--	white	Alive	'--	1946	'--	24576	'--	'--	'--	'--	M0	N1	Stage IIB	T3	7th	'--	'--	'--	'--	'--	'--	'--	'--	'--	'--	'--	not reported	'--	'--	'--	'--	'--	0	338	'--	'--
69285f58-9b70-4262-acc0-8cf3d47540c3	TCGA-IB-AAUS	TCGA-PAAD	84	'--	'--	'--	'--	-30684	'--	not hispanic or latino	female	'--	'--	white	Alive	'--	1929	'--	30684	'--	'--	'--	'--	M0	N1	Stage IIB	T3	7th	'--	'--	'--	'--	'--	'--	'--	'--	'--	'--	'--	not reported	'--	'--	'--	'--	'--	0	225	'--	'--
69285f58-9b70-4262-acc0-8cf3d47540c3	TCGA-IB-AAUS	TCGA-PAAD	84	'--	'--	'--	'--	-30684	'--	not hispanic or latino	female	'--	'--	white	Alive	'--	1929	'--	30684	'--	'--	'--	'--	M0	N1	Stage IIB	T3	7th	'--	'--	'--	'--	'--	'--	'--	'--	'--	'--	'--	not reported	'--	'--	'--	'--	'--	0	225	'--	'--
88eaebfc-d740-4cdc-88f5-df5e08633e2d	TCGA-IB-AAUT	TCGA-PAAD	65	'--	'--	'--	'--	-23801	'--	not hispanic or latino	male	'--	'--	white	Alive	'--	1948	'--	23801	'--	'--	'--	'--	M0	N1	Stage IIB	T2	7th	'--	'--	'--	'--	'--	'--	'--	'--	'--	'--	'--	not reported	'--	'--	'--	'--	'--	0	287	'--	'--
88eaebfc-d740-4cdc-88f5-df5e08633e2d	TCGA-IB-AAUT	TCGA-PAAD	65	'--	'--	'--	'--	-23801	'--	not hispanic or latino	male	'--	'--	white	Alive	'--	1948	'--	23801	'--	'--	'--	'--	M0	N1	Stage IIB	T2	7th	'--	'--	'--	'--	'--	'--	'--	'--	'--	'--	'--	not reported	'--	'--	'--	'--	'--	0	287	'--	'--
a53c919a-4e08-46f1-af3f-30b16b597c33	TCGA-IB-AAUU	TCGA-PAAD	35	'--	'--	'--	'--	-13127	'--	not hispanic or latino	male	'--	'--	white	Alive	'--	1978	'--	13127	'--	'--	'--	'--	M0	N1	Stage IIB	T3	7th	'--	'--	'--	'--	'--	'--	'--	'--	'--	'--	'--	not reported	'--	'--	'--	'--	'--	0	245	'--	'--
a53c919a-4e08-46f1-af3f-30b16b597c33	TCGA-IB-AAUU	TCGA-PAAD	35	'--	'--	'--	'--	-13127	'--	not hispanic or latino	male	'--	'--	white	Alive	'--	1978	'--	13127	'--	'--	'--	'--	M0	N1	Stage IIB	T3	7th	'--	'--	'--	'--	'--	'--	'--	'--	'--	'--	'--	not reported	'--	'--	'--	'--	'--	0	245	'--	'--
6983fc34-9577-45e1-b246-40e18fab953f	TCGA-IB-AAUV	TCGA-PAAD	49	'--	'--	'--	'--	-18059	'--	not hispanic or latino	male	'--	'--	white	Alive	'--	1964	'--	18059	'--	'--	'--	'--	M0	N1	Stage IIB	T3	7th	'--	'--	'--	'--	'--	'--	'--	'--	'--	'--	'--	not reported	'--	'--	'--	'--	'--	0	404	'--	'--
6983fc34-9577-45e1-b246-40e18fab953f	TCGA-IB-AAUV	TCGA-PAAD	49	'--	'--	'--	'--	-18059	'--	not hispanic or latino	male	'--	'--	white	Alive	'--	1964	'--	18059	'--	'--	'--	'--	M0	N1	Stage IIB	T3	7th	'--	'--	'--	'--	'--	'--	'--	'--	'--	'--	'--	not reported	'--	'--	'--	'--	'--	0	404	'--	'--
18960eb6-2d79-4d12-886a-4cd1e8fc1e21	TCGA-IB-AAUW	TCGA-PAAD	63	'--	'--	'--	'--	-23306	230	not hispanic or latino	female	'--	'--	white	Dead	'--	1950	'--	23306	'--	'--	'--	'--	M0	N1	Stage IIB	T3	7th	'--	'--	'--	'--	'--	'--	'--	'--	'--	'--	'--	not reported	'--	'--	'--	'--	'--	0	179	'--	'--
18960eb6-2d79-4d12-886a-4cd1e8fc1e21	TCGA-IB-AAUW	TCGA-PAAD	63	'--	'--	'--	'--	-23306	230	not hispanic or latino	female	'--	'--	white	Dead	'--	1950	'--	23306	'--	'--	'--	'--	M0	N1	Stage IIB	T3	7th	'--	'--	'--	'--	'--	'--	'--	'--	'--	'--	'--	not reported	'--	'--	'--	'--	'--	0	179	'--	'--
ab449860-46e5-485e-abd5-31c5abef2c58	TCGA-L1-A7W4	TCGA-PAAD	48	'--	'--	'--	'--	-17821	278	not hispanic or latino	female	'--	'--	white	Dead	'--	1965	'--	17821	'--	'--	'--	'--	M0	N1	Stage IIB	T3	7th	'--	'--	'--	'--	'--	'--	'--	'--	'--	'--	'--	not reported	'--	'--	'--	'--	'--	0	164	'--	'--
ab449860-46e5-485e-abd5-31c5abef2c58	TCGA-L1-A7W4	TCGA-PAAD	48	'--	'--	'--	'--	-17821	278	not hispanic or latino	female	'--	'--	white	Dead	'--	1965	'--	17821	'--	'--	'--	'--	M0	N1	Stage IIB	T3	7th	'--	'--	'--	'--	'--	'--	'--	'--	'--	'--	'--	not reported	'--	'--	'--	'--	'--	0	164	'--	'--
5750a6ed-2516-456d-97d4-2f6486845ed8	TCGA-LB-A7SX	TCGA-PAAD	74	'--	'--	'--	'--	-27295	393	not hispanic or latino	female	'--	'--	black or african american	Dead	'--	1939	'--	27295	'--	'--	'--	'--	MX	N1	Stage IIB	T3	7th	'--	'--	'--	'--	'--	'--	'--	'--	'--	'--	'--	not reported	'--	'--	'--	'--	'--	0	127	'--	'--
5750a6ed-2516-456d-97d4-2f6486845ed8	TCGA-LB-A7SX	TCGA-PAAD	74	'--	'--	'--	'--	-27295	393	not hispanic or latino	female	'--	'--	black or african american	Dead	'--	1939	'--	27295	'--	'--	'--	'--	MX	N1	Stage IIB	T3	7th	'--	'--	'--	'--	'--	'--	'--	'--	'--	'--	'--	not reported	'--	'--	'--	'--	'--	0	127	'--	'--
f852de27-b600-44a4-ab30-d74108dfc2e9	TCGA-LB-A8F3	TCGA-PAAD	64	'--	'--	'--	'--	-23624	'--	not hispanic or latino	female	'--	'--	black or african american	Alive	'--	1949	'--	23624	'--	'--	'--	'--	MX	N0	Stage IIA	T3	7th	'--	'--	'--	'--	'--	'--	'--	'--	'--	'--	'--	not reported	'--	'--	'--	'--	'--	0	379	'--	'--
f852de27-b600-44a4-ab30-d74108dfc2e9	TCGA-LB-A8F3	TCGA-PAAD	64	'--	'--	'--	'--	-23624	'--	not hispanic or latino	female	'--	'--	black or african american	Alive	'--	1949	'--	23624	'--	'--	'--	'--	MX	N0	Stage IIA	T3	7th	'--	'--	'--	'--	'--	'--	'--	'--	'--	'--	'--	not reported	'--	'--	'--	'--	'--	0	379	'--	'--
31c23e65-1f18-4f59-8a54-31febedef8a2	TCGA-LB-A9Q5	TCGA-PAAD	63	'--	'--	'--	'--	-23218	313	not hispanic or latino	female	'--	'--	white	Dead	'--	1950	'--	23218	'--	'--	'--	'--	MX	N1	Stage IIB	T3	7th	'--	'--	'--	'--	'--	'--	'--	'--	'--	'--	'--	not reported	'--	'--	'--	'--	'--	0	155	'--	'--
31c23e65-1f18-4f59-8a54-31febedef8a2	TCGA-LB-A9Q5	TCGA-PAAD	63	'--	'--	'--	'--	-23218	313	not hispanic or latino	female	'--	'--	white	Dead	'--	1950	'--	23218	'--	'--	'--	'--	MX	N1	Stage IIB	T3	7th	'--	'--	'--	'--	'--	'--	'--	'--	'--	'--	'--	not reported	'--	'--	'--	'--	'--	0	155	'--	'--
f0a4944c-d6cf-4163-a1ab-189803464b03	TCGA-M8-A5N4	TCGA-PAAD	48	'--	'--	'--	'--	-17628	'--	not reported	female	'--	'--	not reported	Alive	'--	'--	'--	17628	'--	'--	'--	'--	M0	N0	Stage IIA	T3	6th	'--	'--	'--	'--	'--	'--	'--	'--	'--	'--	'--	not reported	'--	'--	'--	'--	'--	'--	584	'--	'--
f0a4944c-d6cf-4163-a1ab-189803464b03	TCGA-M8-A5N4	TCGA-PAAD	48	'--	'--	'--	'--	-17628	'--	not reported	female	'--	'--	not reported	Alive	'--	'--	'--	17628	'--	'--	'--	'--	M0	N0	Stage IIA	T3	6th	'--	'--	'--	'--	'--	'--	'--	'--	'--	'--	'--	not reported	'--	'--	'--	'--	'--	'--	584	'--	'--
4a60e87e-6bc1-4ae0-9ccb-4cdc3e99c608	TCGA-OE-A75W	TCGA-PAAD	75	'--	'--	'--	'--	-27684	267	not hispanic or latino	male	'--	'--	white	Dead	'--	1938	'--	27684	'--	'--	'--	'--	M0	N0	Stage IIA	T3	7th	'--	'--	'--	'--	'--	'--	'--	'--	'--	'--	'--	not reported	'--	'--	'--	'--	'--	0	110	'--	'--
4a60e87e-6bc1-4ae0-9ccb-4cdc3e99c608	TCGA-OE-A75W	TCGA-PAAD	75	'--	'--	'--	'--	-27684	267	not hispanic or latino	male	'--	'--	white	Dead	'--	1938	'--	27684	'--	'--	'--	'--	M0	N0	Stage IIA	T3	7th	'--	'--	'--	'--	'--	'--	'--	'--	'--	'--	'--	not reported	'--	'--	'--	'--	'--	0	110	'--	'--
c26002e7-abf1-42b9-bf36-0e97249d872f	TCGA-PZ-A5RE	TCGA-PAAD	44	'--	'--	'--	'--	-16255	470	not hispanic or latino	female	'--	'--	white	Dead	'--	1968	'--	16255	'--	'--	'--	'--	MX	N1	Stage IIB	T3	7th	'--	'--	'--	'--	'--	'--	'--	'--	'--	'--	'--	not reported	'--	'--	'--	'--	'--	0	247	'--	'--
c26002e7-abf1-42b9-bf36-0e97249d872f	TCGA-PZ-A5RE	TCGA-PAAD	44	'--	'--	'--	'--	-16255	470	not hispanic or latino	female	'--	'--	white	Dead	'--	1968	'--	16255	'--	'--	'--	'--	MX	N1	Stage IIB	T3	7th	'--	'--	'--	'--	'--	'--	'--	'--	'--	'--	'--	not reported	'--	'--	'--	'--	'--	0	247	'--	'--
1756244e-13bc-4ed7-8b91-005608803d91	TCGA-Q3-A5QY	TCGA-PAAD	58	'--	'--	'--	'--	-21277	'--	not hispanic or latino	male	'--	'--	white	Alive	'--	1954	'--	21277	'--	'--	'--	'--	MX	N1	Stage IIB	T3	7th	'--	'--	'--	'--	'--	'--	'--	'--	'--	'--	'--	not reported	'--	'--	'--	'--	'--	0	416	'--	'--
1756244e-13bc-4ed7-8b91-005608803d91	TCGA-Q3-A5QY	TCGA-PAAD	58	'--	'--	'--	'--	-21277	'--	not hispanic or latino	male	'--	'--	white	Alive	'--	1954	'--	21277	'--	'--	'--	'--	MX	N1	Stage IIB	T3	7th	'--	'--	'--	'--	'--	'--	'--	'--	'--	'--	'--	not reported	'--	'--	'--	'--	'--	0	416	'--	'--
23908554-b98e-4ff8-98e7-dee3e2c5feaf	TCGA-Q3-AA2A	TCGA-PAAD	64	'--	'--	'--	'--	-23685	'--	not hispanic or latino	female	'--	'--	white	Alive	'--	1949	'--	23685	'--	'--	'--	'--	MX	N1	Stage IB	T3	7th	'--	'--	'--	'--	'--	'--	'--	'--	'--	'--	'--	not reported	'--	'--	'--	'--	'--	0	95	'--	'--
23908554-b98e-4ff8-98e7-dee3e2c5feaf	TCGA-Q3-AA2A	TCGA-PAAD	64	'--	'--	'--	'--	-23685	'--	not hispanic or latino	female	'--	'--	white	Alive	'--	1949	'--	23685	'--	'--	'--	'--	MX	N1	Stage IB	T3	7th	'--	'--	'--	'--	'--	'--	'--	'--	'--	'--	'--	not reported	'--	'--	'--	'--	'--	0	95	'--	'--
5bfe94ed-88b9-44ce-8bbd-1285ab9678a4	TCGA-RB-A7B8	TCGA-PAAD	81	'--	'--	'--	'--	-29585	466	not hispanic or latino	female	'--	'--	white	Dead	'--	1932	'--	29585	'--	'--	'--	'--	MX	N1	Stage IIB	T3	7th	'--	'--	'--	'--	'--	'--	'--	'--	'--	'--	'--	not reported	'--	'--	'--	'--	'--	0	36	'--	'--
5bfe94ed-88b9-44ce-8bbd-1285ab9678a4	TCGA-RB-A7B8	TCGA-PAAD	81	'--	'--	'--	'--	-29585	466	not hispanic or latino	female	'--	'--	white	Dead	'--	1932	'--	29585	'--	'--	'--	'--	MX	N1	Stage IIB	T3	7th	'--	'--	'--	'--	'--	'--	'--	'--	'--	'--	'--	not reported	'--	'--	'--	'--	'--	0	36	'--	'--
9d5c5303-550f-454f-8fd4-8abcdd311215	TCGA-RB-AA9M	TCGA-PAAD	43	'--	'--	'--	'--	-15807	'--	not hispanic or latino	male	'--	'--	white	Alive	'--	1970	'--	15807	'--	'--	'--	'--	MX	N1	Stage IIB	T1	7th	'--	'--	'--	'--	'--	'--	'--	'--	'--	'--	'--	not reported	'--	'--	'--	'--	'--	0	286	'--	'--
9d5c5303-550f-454f-8fd4-8abcdd311215	TCGA-RB-AA9M	TCGA-PAAD	43	'--	'--	'--	'--	-15807	'--	not hispanic or latino	male	'--	'--	white	Alive	'--	1970	'--	15807	'--	'--	'--	'--	MX	N1	Stage IIB	T1	7th	'--	'--	'--	'--	'--	'--	'--	'--	'--	'--	'--	not reported	'--	'--	'--	'--	'--	0	286	'--	'--
c53d66d9-ad9a-417e-a441-df5bcf1ae13f	TCGA-RL-AAAS	TCGA-PAAD	60	'--	'--	'--	'--	-22126	'--	not hispanic or latino	female	'--	'--	white	Alive	'--	1953	'--	22126	'--	'--	'--	'--	M0	N0	Stage IB	T2	7th	'--	'--	'--	'--	'--	'--	'--	'--	'--	'--	'--	not reported	'--	'--	'--	'--	'--	0	9	'--	'--
c53d66d9-ad9a-417e-a441-df5bcf1ae13f	TCGA-RL-AAAS	TCGA-PAAD	60	'--	'--	'--	'--	-22126	'--	not hispanic or latino	female	'--	'--	white	Alive	'--	1953	'--	22126	'--	'--	'--	'--	M0	N0	Stage IB	T2	7th	'--	'--	'--	'--	'--	'--	'--	'--	'--	'--	'--	not reported	'--	'--	'--	'--	'--	0	9	'--	'--
c70621cc-c8e1-441d-93ec-bd6922cc7f61	TCGA-S4-A8RM	TCGA-PAAD	67	'--	'--	'--	'--	-24589	'--	not hispanic or latino	male	'--	'--	white	Alive	'--	1946	'--	24589	'--	'--	'--	'--	MX	N1	Stage IIB	T3	7th	'--	'--	'--	'--	'--	'--	'--	'--	'--	'--	'--	not reported	'--	'--	'--	'--	'--	0	737	'--	'--
c70621cc-c8e1-441d-93ec-bd6922cc7f61	TCGA-S4-A8RM	TCGA-PAAD	67	'--	'--	'--	'--	-24589	'--	not hispanic or latino	male	'--	'--	white	Alive	'--	1946	'--	24589	'--	'--	'--	'--	MX	N1	Stage IIB	T3	7th	'--	'--	'--	'--	'--	'--	'--	'--	'--	'--	'--	not reported	'--	'--	'--	'--	'--	0	737	'--	'--
a9c0f3a1-01eb-4f01-b58a-708b2960e685	TCGA-S4-A8RO	TCGA-PAAD	75	'--	'--	'--	'--	-27645	'--	not hispanic or latino	female	'--	'--	white	Alive	'--	1938	'--	27645	'--	'--	'--	'--	MX	N1	Stage IIB	T3	7th	'--	'--	'--	'--	'--	'--	'--	'--	'--	'--	'--	not reported	'--	'--	'--	'--	'--	0	525	'--	'--
a9c0f3a1-01eb-4f01-b58a-708b2960e685	TCGA-S4-A8RO	TCGA-PAAD	75	'--	'--	'--	'--	-27645	'--	not hispanic or latino	female	'--	'--	white	Alive	'--	1938	'--	27645	'--	'--	'--	'--	MX	N1	Stage IIB	T3	7th	'--	'--	'--	'--	'--	'--	'--	'--	'--	'--	'--	not reported	'--	'--	'--	'--	'--	0	525	'--	'--
ce2bfd9e-6382-47bb-9fd1-b77afe57e948	TCGA-S4-A8RP	TCGA-PAAD	77	'--	'--	'--	'--	-28353	702	not reported	female	'--	'--	white	Dead	'--	1933	2011	28353	'--	'--	'--	'--	MX	N1	Stage IIB	T3	7th	'--	'--	'--	'--	'--	'--	'--	'--	'--	'--	'--	not reported	'--	'--	'--	'--	'--	0	'--	'--	'--
ce2bfd9e-6382-47bb-9fd1-b77afe57e948	TCGA-S4-A8RP	TCGA-PAAD	77	'--	'--	'--	'--	-28353	702	not reported	female	'--	'--	white	Dead	'--	1933	2011	28353	'--	'--	'--	'--	MX	N1	Stage IIB	T3	7th	'--	'--	'--	'--	'--	'--	'--	'--	'--	'--	'--	not reported	'--	'--	'--	'--	'--	0	'--	'--	'--
09fd6d9e-c715-4d57-88f9-238dd74c79a7	TCGA-US-A774	TCGA-PAAD	76	'--	'--	'--	'--	-27957	695	not hispanic or latino	female	'--	'--	white	Dead	'--	1935	2012	27957	'--	'--	'--	'--	MX	N1	Stage IIB	T3	7th	'--	'--	'--	'--	'--	'--	'--	'--	'--	'--	'--	not reported	'--	'--	'--	'--	'--	0	'--	'--	'--
09fd6d9e-c715-4d57-88f9-238dd74c79a7	TCGA-US-A774	TCGA-PAAD	76	'--	'--	'--	'--	-27957	695	not hispanic or latino	female	'--	'--	white	Dead	'--	1935	2012	27957	'--	'--	'--	'--	MX	N1	Stage IIB	T3	7th	'--	'--	'--	'--	'--	'--	'--	'--	'--	'--	'--	not reported	'--	'--	'--	'--	'--	0	'--	'--	'--
d211e0c1-7968-4343-8aae-27fab0039367	TCGA-US-A776	TCGA-PAAD	61	'--	'--	'--	'--	-22283	'--	not hispanic or latino	male	'--	'--	white	Alive	'--	1950	'--	22283	'--	'--	'--	'--	MX	N0	Stage IIA	T3	7th	'--	'--	'--	'--	'--	'--	'--	'--	'--	'--	'--	not reported	'--	'--	'--	'--	'--	0	1216	'--	'--
d211e0c1-7968-4343-8aae-27fab0039367	TCGA-US-A776	TCGA-PAAD	61	'--	'--	'--	'--	-22283	'--	not hispanic or latino	male	'--	'--	white	Alive	'--	1950	'--	22283	'--	'--	'--	'--	MX	N0	Stage IIA	T3	7th	'--	'--	'--	'--	'--	'--	'--	'--	'--	'--	'--	not reported	'--	'--	'--	'--	'--	0	1216	'--	'--
53c94a86-1b4d-4833-a169-d990c460b301	TCGA-US-A779	TCGA-PAAD	54	'--	'--	'--	'--	-20051	511	not hispanic or latino	female	'--	'--	white	Dead	'--	1957	2012	20051	'--	'--	'--	'--	MX	N1b	Stage IIB	T3	7th	'--	'--	'--	'--	'--	'--	'--	'--	'--	'--	'--	not reported	'--	'--	'--	'--	'--	0	'--	'--	'--
53c94a86-1b4d-4833-a169-d990c460b301	TCGA-US-A779	TCGA-PAAD	54	'--	'--	'--	'--	-20051	511	not hispanic or latino	female	'--	'--	white	Dead	'--	1957	2012	20051	'--	'--	'--	'--	MX	N1b	Stage IIB	T3	7th	'--	'--	'--	'--	'--	'--	'--	'--	'--	'--	'--	not reported	'--	'--	'--	'--	'--	0	'--	'--	'--
5aa57fff-4515-4076-8798-55015bb4f156	TCGA-US-A77E	TCGA-PAAD	73	'--	'--	'--	'--	-26745	430	not hispanic or latino	male	'--	'--	white	Dead	'--	1939	2013	26745	'--	'--	'--	'--	MX	N1	Stage IIB	T3	7th	'--	'--	'--	'--	'--	'--	'--	'--	'--	'--	'--	not reported	'--	'--	'--	'--	'--	0	'--	'--	'--
5aa57fff-4515-4076-8798-55015bb4f156	TCGA-US-A77E	TCGA-PAAD	73	'--	'--	'--	'--	-26745	430	not hispanic or latino	male	'--	'--	white	Dead	'--	1939	2013	26745	'--	'--	'--	'--	MX	N1	Stage IIB	T3	7th	'--	'--	'--	'--	'--	'--	'--	'--	'--	'--	'--	not reported	'--	'--	'--	'--	'--	0	'--	'--	'--
74aa6675-28b7-46dc-9015-f07a07c7b018	TCGA-US-A77G	TCGA-PAAD	64	'--	'--	'--	'--	-23443	12	not hispanic or latino	male	'--	'--	white	Dead	'--	1946	2010	23443	'--	'--	'--	'--	MX	N1	Stage IIB	T3	7th	'--	'--	'--	'--	'--	'--	'--	'--	'--	'--	'--	not reported	'--	'--	'--	'--	'--	0	'--	'--	'--
74aa6675-28b7-46dc-9015-f07a07c7b018	TCGA-US-A77G	TCGA-PAAD	64	'--	'--	'--	'--	-23443	12	not hispanic or latino	male	'--	'--	white	Dead	'--	1946	2010	23443	'--	'--	'--	'--	MX	N1	Stage IIB	T3	7th	'--	'--	'--	'--	'--	'--	'--	'--	'--	'--	'--	not reported	'--	'--	'--	'--	'--	0	'--	'--	'--
3a3a8fe1-e35c-45d0-aa0b-4fefa9ee9183	TCGA-US-A77J	TCGA-PAAD	81	'--	'--	'--	'--	-29904	568	not hispanic or latino	female	'--	'--	white	Dead	'--	1929	2011	29904	'--	'--	'--	'--	MX	N1b	Stage IIB	T3	7th	'--	'--	'--	'--	'--	'--	'--	'--	'--	'--	'--	not reported	'--	'--	'--	'--	'--	0	'--	'--	'--
3a3a8fe1-e35c-45d0-aa0b-4fefa9ee9183	TCGA-US-A77J	TCGA-PAAD	81	'--	'--	'--	'--	-29904	568	not hispanic or latino	female	'--	'--	white	Dead	'--	1929	2011	29904	'--	'--	'--	'--	MX	N1b	Stage IIB	T3	7th	'--	'--	'--	'--	'--	'--	'--	'--	'--	'--	'--	not reported	'--	'--	'--	'--	'--	0	'--	'--	'--
f89d429f-4747-468b-b894-89583bd8ab02	TCGA-XD-AAUG	TCGA-PAAD	66	'--	'--	'--	'--	-24291	'--	not hispanic or latino	female	'--	'--	white	Alive	'--	1947	'--	24291	'--	'--	'--	'--	M1	N1	Stage IV	T3	7th	'--	'--	'--	'--	'--	'--	'--	'--	'--	'--	'--	not reported	'--	'--	'--	'--	'--	0	420	'--	'--
f89d429f-4747-468b-b894-89583bd8ab02	TCGA-XD-AAUG	TCGA-PAAD	66	'--	'--	'--	'--	-24291	'--	not hispanic or latino	female	'--	'--	white	Alive	'--	1947	'--	24291	'--	'--	'--	'--	M1	N1	Stage IV	T3	7th	'--	'--	'--	'--	'--	'--	'--	'--	'--	'--	'--	not reported	'--	'--	'--	'--	'--	0	420	'--	'--
b46b5a4c-59fc-4769-b05a-d15f9aaa753a	TCGA-XD-AAUH	TCGA-PAAD	57	'--	'--	'--	'--	-20858	'--	not hispanic or latino	female	'--	'--	white	Alive	'--	1956	'--	20858	'--	'--	'--	'--	M0	N1	Stage IIB	T3	7th	'--	'--	'--	'--	'--	'--	'--	'--	'--	'--	'--	not reported	'--	'--	'--	'--	'--	0	395	'--	'--
b46b5a4c-59fc-4769-b05a-d15f9aaa753a	TCGA-XD-AAUH	TCGA-PAAD	57	'--	'--	'--	'--	-20858	'--	not hispanic or latino	female	'--	'--	white	Alive	'--	1956	'--	20858	'--	'--	'--	'--	M0	N1	Stage IIB	T3	7th	'--	'--	'--	'--	'--	'--	'--	'--	'--	'--	'--	not reported	'--	'--	'--	'--	'--	0	395	'--	'--
9a2db69e-d429-45d4-89ca-a2c4e0cfc116	TCGA-XD-AAUI	TCGA-PAAD	50	'--	'--	'--	'--	-18607	366	not hispanic or latino	female	'--	'--	white	Dead	'--	1963	'--	18607	'--	'--	'--	'--	MX	N1	Stage IIB	T3	7th	'--	'--	'--	'--	'--	'--	'--	'--	'--	'--	'--	not reported	'--	'--	'--	'--	'--	0	202	'--	'--
9a2db69e-d429-45d4-89ca-a2c4e0cfc116	TCGA-XD-AAUI	TCGA-PAAD	50	'--	'--	'--	'--	-18607	366	not hispanic or latino	female	'--	'--	white	Dead	'--	1963	'--	18607	'--	'--	'--	'--	MX	N1	Stage IIB	T3	7th	'--	'--	'--	'--	'--	'--	'--	'--	'--	'--	'--	not reported	'--	'--	'--	'--	'--	0	202	'--	'--
597a5a56-244b-4218-a55d-5d08217ea28c	TCGA-XD-AAUL	TCGA-PAAD	56	'--	'--	'--	'--	-20607	'--	not hispanic or latino	male	'--	'--	white	Alive	'--	1957	'--	20607	'--	'--	'--	'--	MX	N0	Stage IIA	T3	7th	'--	'--	'--	'--	'--	'--	'--	'--	'--	'--	'--	not reported	'--	'--	'--	'--	'--	0	498	'--	'--
597a5a56-244b-4218-a55d-5d08217ea28c	TCGA-XD-AAUL	TCGA-PAAD	56	'--	'--	'--	'--	-20607	'--	not hispanic or latino	male	'--	'--	white	Alive	'--	1957	'--	20607	'--	'--	'--	'--	MX	N0	Stage IIA	T3	7th	'--	'--	'--	'--	'--	'--	'--	'--	'--	'--	'--	not reported	'--	'--	'--	'--	'--	0	498	'--	'--
dd7bcdd8-1660-4dab-9860-9d136c4cee77	TCGA-XN-A8T3	TCGA-PAAD	67	'--	'--	'--	'--	-24810	'--	hispanic or latino	male	'--	'--	white	Alive	'--	1945	'--	24810	'--	'--	'--	'--	M0	N0	Stage IB	T2	7th	'--	'--	'--	'--	'--	'--	'--	'--	'--	'--	'--	not reported	'--	'--	'--	'--	'--	0	951	'--	'--
dd7bcdd8-1660-4dab-9860-9d136c4cee77	TCGA-XN-A8T3	TCGA-PAAD	67	'--	'--	'--	'--	-24810	'--	hispanic or latino	male	'--	'--	white	Alive	'--	1945	'--	24810	'--	'--	'--	'--	M0	N0	Stage IB	T2	7th	'--	'--	'--	'--	'--	'--	'--	'--	'--	'--	'--	not reported	'--	'--	'--	'--	'--	0	951	'--	'--
382b279f-87e1-4dbc-a2ca-c1dfde1cf254	TCGA-XN-A8T5	TCGA-PAAD	53	'--	'--	'--	'--	-19707	'--	hispanic or latino	female	'--	'--	white	Alive	'--	1959	'--	19707	'--	'--	'--	'--	M0	N0	Stage IB	T2	7th	'--	'--	'--	'--	'--	'--	'--	'--	'--	'--	'--	not reported	'--	'--	'--	'--	'--	0	720	'--	'--
382b279f-87e1-4dbc-a2ca-c1dfde1cf254	TCGA-XN-A8T5	TCGA-PAAD	53	'--	'--	'--	'--	-19707	'--	hispanic or latino	female	'--	'--	white	Alive	'--	1959	'--	19707	'--	'--	'--	'--	M0	N0	Stage IB	T2	7th	'--	'--	'--	'--	'--	'--	'--	'--	'--	'--	'--	not reported	'--	'--	'--	'--	'--	0	720	'--	'--
b84b58c7-95b8-4162-8e61-414f8fe422c6	TCGA-YB-A89D	TCGA-PAAD	59	'--	'--	'--	'--	-21792	'--	not hispanic or latino	male	'--	'--	white	Alive	'--	1954	'--	21792	'--	'--	'--	'--	MX	N1	Stage IIB	T3	7th	'--	'--	'--	'--	'--	'--	'--	'--	'--	'--	'--	not reported	'--	'--	'--	'--	'--	0	350	'--	'--
b84b58c7-95b8-4162-8e61-414f8fe422c6	TCGA-YB-A89D	TCGA-PAAD	59	'--	'--	'--	'--	-21792	'--	not hispanic or latino	male	'--	'--	white	Alive	'--	1954	'--	21792	'--	'--	'--	'--	MX	N1	Stage IIB	T3	7th	'--	'--	'--	'--	'--	'--	'--	'--	'--	'--	'--	not reported	'--	'--	'--	'--	'--	0	350	'--	'--
503d7e36-df78-428d-9971-09ff707645c2	TCGA-YH-A8SY	TCGA-PAAD	73	'--	'--	'--	'--	-26859	'--	not hispanic or latino	female	'--	'--	white	Alive	'--	1938	'--	26859	'--	'--	'--	'--	MX	N1	'--	T3	7th	'--	'--	'--	'--	'--	'--	'--	'--	'--	'--	'--	not reported	'--	'--	'--	'--	'--	0	388	'--	'--
503d7e36-df78-428d-9971-09ff707645c2	TCGA-YH-A8SY	TCGA-PAAD	73	'--	'--	'--	'--	-26859	'--	not hispanic or latino	female	'--	'--	white	Alive	'--	1938	'--	26859	'--	'--	'--	'--	MX	N1	'--	T3	7th	'--	'--	'--	'--	'--	'--	'--	'--	'--	'--	'--	not reported	'--	'--	'--	'--	'--	0	388	'--	'--
ede2e8a7-465e-4725-880d-519899aba0c0	TCGA-YY-A8LH	TCGA-PAAD	61	'--	'--	'--	'--	-22376	'--	not hispanic or latino	female	'--	'--	white	Alive	'--	1948	'--	22376	'--	'--	'--	'--	MX	N1	Stage IIB	T3	6th	'--	'--	'--	'--	'--	'--	'--	'--	'--	'--	'--	not reported	'--	'--	'--	'--	'--	0	2016	'--	'--
ede2e8a7-465e-4725-880d-519899aba0c0	TCGA-YY-A8LH	TCGA-PAAD	61	'--	'--	'--	'--	-22376	'--	not hispanic or latino	female	'--	'--	white	Alive	'--	1948	'--	22376	'--	'--	'--	'--	MX	N1	Stage IIB	T3	6th	'--	'--	'--	'--	'--	'--	'--	'--	'--	'--	'--	not reported	'--	'--	'--	'--	'--	0	2016	'--	'--
6a4e10b6-e6c4-4210-ae4d-0d8e8d0cb3ec	TCGA-Z5-AAPL	TCGA-PAAD	74	'--	'--	'--	'--	-27152	'--	not hispanic or latino	female	'--	'--	white	Alive	'--	1939	'--	27152	'--	'--	'--	'--	M0	N0	Stage IIA	T3	7th	'--	'--	'--	'--	'--	'--	'--	'--	'--	'--	'--	not reported	'--	'--	'--	'--	'--	0	467	'--	'--
6a4e10b6-e6c4-4210-ae4d-0d8e8d0cb3ec	TCGA-Z5-AAPL	TCGA-PAAD	74	'--	'--	'--	'--	-27152	'--	not hispanic or latino	female	'--	'--	white	Alive	'--	1939	'--	27152	'--	'--	'--	'--	M0	N0	Stage IIA	T3	7th	'--	'--	'--	'--	'--	'--	'--	'--	'--	'--	'--	not reported	'--	'--	'--	'--	'--	0	467	'--	'--
[truncated: 104 more columns]
