# Supplementary material for: PTPN2, A Key Predictor of Prognosis for Pancreatic Adenocarcinoma, Significantly Regulates Cell Cycles, Apoptosis, and Metastasis
Source: Front Immunol. 2022 Jan 27;13:805311. doi: 10.3389/fimmu.2022.805311 (PMC8829144; doi:10.3389/fimmu.2022.805311)
Supplement: Supplementary file 3 [file Table_3.xlsx]

## Sheet: RNA-seq data
Gene	TCGA-HZ-7922-01	TCGA-Q3-A5QY-01	TCGA-FB-A545-01	TCGA-RL-AAAS-01	TCGA-F2-7276-01	TCGA-FB-A7DR-01	TCGA-YB-A89D-01	TCGA-IB-7889-01	TCGA-IB-7890-01	TCGA-OE-A75W-01	TCGA-FB-AAQ3-01	TCGA-IB-AAUW-01	TCGA-HZ-7919-01	TCGA-HV-A5A4-01	TCGA-XD-AAUG-01	TCGA-2J-AABI-01	TCGA-FB-AAQ0-01	TCGA-3A-A9IX-01	TCGA-3A-A9IO-01	TCGA-US-A776-01	TCGA-XD-AAUH-01	TCGA-XN-A8T5-01	TCGA-IB-8126-01	TCGA-HZ-7920-01	TCGA-HV-A5A3-11	TCGA-S4-A8RM-01	TCGA-HZ-8002-01	TCGA-3A-A9IH-01	TCGA-HZ-A4BK-01	TCGA-FB-AAQ1-01	TCGA-3A-A9I9-01	TCGA-F2-6879-01	TCGA-3A-A9IB-01	TCGA-IB-AAUV-01	TCGA-FB-AAPZ-01	TCGA-FB-AAPU-01	TCGA-US-A77J-01	TCGA-HZ-A9TJ-06	TCGA-HZ-A9TJ-01	TCGA-HZ-7289-01	TCGA-3A-A9J0-01	TCGA-HZ-A77P-01	TCGA-IB-7654-01	TCGA-IB-AAUQ-01	TCGA-HZ-A49H-01	TCGA-Z5-AAPL-01	TCGA-IB-AAUM-01	TCGA-3A-A9IL-01	TCGA-IB-7886-01
PTPN1	31.2299	32.4592	28.6597	14.2699	32.2596	24.7995	21.9498	14.5596	36.3494	13.0501	6.54993	22.6201	30.399	20.5994	36.4604	36.8492	18.8596	21.3703	18.2803	12.2396	33.8189	28.1595	9.9201	31.7295	16.5805	21.8693	25.6902	23.0507	23.5008	15.8401	14.1605	24.7395	24.7995	33.0106	27.8508	15.7198	31.1391	28.889	24.6197	22.0902	20.9203	22.7996	18.09	20.4005	19.1202	52.2686	7.50009	20.3101	27.4008
PTPN2	22.7097	29.2497	30.7999	30.6997	30.1995	21.9802	25.6599	21.4802	22.2007	19.4598	27.7891	31.5497	36.2991	27.1494	20.4401	58.0802	21.6101	34.31	15.7798	28.2005	31.6307	25.7901	12.6099	34.1392	29.4797	31.9901	32.1903	17.7103	21.8905	45.5812	16.9994	24.8099	27.8508	29.4797	35.0407	29.941	29.6293	20.5395	38.1487	20.8306	20.6895	24.6402	15.77	26.9805	27.2304	40.0287	15.3696	17.7398	29.7693
PTPN3	6.70011	1.99997	17.4495	7.52978	8.72972	13.15	8.37	9.7998	8.76003	13.16	8.49981	13.2396	19.7794	13.87	6.9499	19.2198	13.4096	8.70977	10.4502	25.2803	11.4199	9.78012	4.81989	7.6402	11.0699	22.3707	9.70987	16.8996	10.0802	10.8503	11.0799	16.2505	4.79988	3.75996	20.7297	25.7098	4.76012	18.6399	9.82974	16.0902	7.13987	6.51009	9.96007	7.49022	6.53995	2.62998	7.28992	9.7402	8.72972
PTPN4	9.07024	4.05006	7.64974	3.36002	6.52998	6.26003	7.13987	4.69001	6.92009	6.91003	3.75006	5.07996	11.2097	7.57008	3.99014	8.78983	6.65982	6.52998	2.98994	2.72994	5.35999	7.69015	3.31008	8.21024	5.41002	10.8903	9.82974	7.09989	7.09005	3.36002	2.09001	8.05018	8.25991	4.86994	7.55017	4.15991	4.86994	12.6598	5.21014	2.26006	8.43992	4.86016	6.61977	4.47994	4.07994	10.2302	3.28994	2.10996	13.53
PTPN5	0.69002	0.140003	0.0899994	1.79004	0.219997	2.26006	0.829988	0.570015	0.0299998	0	0.060002	0.549991	0.149998	0.589988	0.709989	0.149998	0.00999965	0.840013	0.060002	0.200005	0.430012	1.88994	0.299993	0.739977	0.93003	0.140003	1.17999	0.170004	0.520016	0.140003	0.219997	0.0700018	1.17999	3.75996	0.189994	0.109998	0.420002	0.250007	0.800014	0	0.329999	2.62998	0.739977	0.34999	0.729978	0.38001	0.500006	0.530006	0.189994
PTPN6	35.8689	157.28	39.7688	74.6195	53.5782	44.0591	50.3099	62.8298	42.1589	69.3382	52.3701	52.76	37.6287	34.0305	28.6696	137.576	50.1115	48.9715	47.7712	135.157	70.9278	89.871	15.4101	61.099	60.8201	53.2117	48.4616	33.6202	66.5782	70.0581	56.4607	30.6806	44.879	48.9308	54.7913	34.4005	105.543	49.4011	36.839	55.3102	34.7191	31.6198	31.219	26.4307	30.9604	194.307	17.17	36.6099	35.0188
PTPN7	5.44992	26.72	1.92006	8.9497	9.71997	4.40998	5.27996	6.06019	5.10998	3.61	1.62002	7.2501	5.0701	3.60001	4.27986	5.90017	0.709989	10.2302	0.879992	0.769999	9.98011	14.46	3.79006	7.51987	9.40969	5.44011	8.6502	2.18002	6.54993	4.6699	2.64003	2.39994	3.29999	8.76003	4.85006	1.41999	14.5304	2.72994	1.82996	0.31999	14.2996	4.1999	2.00998	2.25005	4.3999	50.4601	2.72994	2.02004	4.09013
PTPN9	32.2708	10.6898	20.3496	12.6204	24.3296	18.2803	17.9501	15.4604	24.7995	11.0899	6.16015	18.3603	33.1711	19.5301	19.9695	21.2904	10.7597	17.0396	8.67001	12.47	15.8401	19.7794	6.36991	22.4997	16.3103	26.7496	33.4204	18.5201	18.87	13.4003	7.02985	19	15.3302	18.8896	15.2095	18.3006	13.4898	17.6601	10.6196	10.9304	25.0396	18.6696	29.3391	14.88	11.7997	14.0802	6.93018	13.2902	26.0904
PTPN10	77.3099	221.781	101.651	141.709	329.286	193.232	258.424	59.0586	115.159	172.039	70.1212	388.184	94.5617	161.377	369.799	198.624	64.1011	289.616	48.3207	41.2798	430.538	529.687	148.425	376.002	70.1115	145.33	349.875	144.066	130.924	110.867	55.9193	136.257	256.177	606.682	350.215	107.232	808.833	211.893	24.9894	19.7904	167.555	148.765	68.5687	258.173	372.448	242.492	62.3007	98.4477	276.991
PTPN11	33.2402	10.9501	21.4995	10.6898	36.7599	31.1391	21.18	10.5998	37.2188	5.05011	8.64001	24.7892	36.4807	18.5999	22.1101	9.52982	15.8203	21.4103	30.1305	12.0001	21.4802	22.5403	10.6196	39.5488	19.6101	24.2706	38.7913	16.2201	20.5096	12.1803	9.88029	29.1404	29.539	22.6296	20.6595	20.0097	9.21985	25.1405	16.5403	12.7003	13.08	36.4503	31.0895	17.3494	11.4603	21.1507	7.8398	20.0305	23.3304
PTPN12	49.4114	21.3895	72.6092	21.8102	50.4496	55.0501	39.7495	23.2706	83.0025	13.2497	21.4906	36.5896	60.799	47.8707	38.5287	40.151	48.0602	34.17	15.0595	22.3598	33.9104	45.2507	14.46	44.209	35.461	77.8099	49.9312	33.351	41.541	42.0305	21.93	67.5498	39.1099	37.7489	32.5493	55.6718	20.3496	66.0313	55.8496	19.7904	47.5993	36.9592	36.7803	49.9105	19.64	32.329	12.9303	13.3502	80.6712
PTPN13	6.65013	1.90005	10.1398	3.13995	10.8797	3.78008	3.94995	1.64995	9.96007	0.789973	0.890002	7.69015	8.51987	4.24999	11.5496	5.90999	1.21	5.99999	7.14978	2.40995	4.55005	6.91003	2.51007	10.2799	3.9099	1.84001	12.15	3.19995	3.96999	2.47996	1.37999	7.54023	5.96019	11.9197	4.12002	0.750008	2.92008	4.78991	2.23993	4.44991	1.70002	3.44997	3.9099	5.49012	2.72994	1.31997	1.86003	2.76002	3.56004
PTPN14	9.24994	1.67998	9.47974	1.73998	7.39016	6.19012	4.99994	3.31008	16.3295	1.76001	1.36003	5.0701	6.92009	4.95989	6.72011	9.61009	3.11998	5.05011	0.549991	0.760017	3.4001	4.11003	1.92006	4.78991	2.75008	5.97011	9.87003	3.86998	3.59004	3.23991	1.62002	9.73008	5.21014	5.46013	4.36012	3.26993	2.10003	6.07996	3.82994	0.959994	2.64993	4.77996	6.09981	6.36991	1.64995	1.54004	1.86003	1.64003	7.26016
PTPN18	38.2493	34.0211	51.6491	40.9805	46.9798	57.9315	59.8001	33.3394	40.31	61.2686	27.5207	62.569	62.0594	97.7676	40.6607	52.0192	82.3321	35.6804	41.9607	47.9105	41.1199	41.2798	16.7805	44.8696	50.1811	178.365	53.6711	58.189	87.8325	42.2496	39.7192	68.4121	26.5005	43.6911	47.1103	34.5391	47.1495	74.2017	50.8217	23.5906	63.6583	68.3599	42.2701	45.2507	32.529	59.4488	33.3996	36.7191	71.3222
PTPN20	1.86999	0.219997	0.230006	0.820026	1.22997	4.30008	2.38998	0.34999	0.299993	1.09999	3.35002	1.22003	5.21014	1.56003	2.04003	2.14002	0.279992	1.40004	7.77	1.40998	2.18002	1.09004	0.270007	4.56016	1.79004	2.45005	2.09001	6.10996	1.81996	0.310003	1.56003	0.829988	1.26003	0.860009	1.99997	2.02004	0.549991	1.24	0.270007	1.90005	0.060002	1.77004	0.31999	0.750008	1.05003	1.27003	0.890002	0.0899994	0.279992
PTPN21	9.94971	2.61997	8.15013	3.63991	11.3402	8.88972	6.93979	2.9699	12.9896	3.19995	3.29999	8.04014	8.92987	7.61007	9.17013	2.96003	4.52991	7.95973	3.99014	6.28002	5.85007	6.31014	3.46003	6.65982	7.02985	8.8002	10.2302	3.6599	5.94987	3.63008	4.4601	8.70977	6.40978	10.2103	5.16018	3.54994	3.42993	5.73999	4.4601	6.46019	9.32979	7.52978	6.77015	5.69007	3.47012	1.99001	4.1999	5.54982	8.03011
PTPN22	3.43993	5.64019	2.32992	2.03001	3.46003	1.70002	2.9001	2.10996	3.53006	0.849982	2.64993	2.81003	3.19995	2.21999	1.97996	1.22997	4.01011	4.17986	0.310003	0.579996	3.34005	4.7499	2.51007	3.75006	2.84	3.41996	4.58997	2.67004	3.54011	2.60006	1.40998	3.56993	2.44005	3.43993	2.25005	1.82996	3.0399	1.19002	0.849982	0.189994	2.55999	2.45005	1.02001	1.40004	2.56995	14.0198	1.22003	0.570015	3.18998
PTPN23	15.0303	10.8601	22.7302	9.46005	17.3206	18.0399	18.2905	7.75977	17.6099	13.6402	4.90994	17.8397	16.53	22.7696	15.9802	13.43	17.8397	14.7598	8.2	14.1497	15.7002	13.16	4.92017	16.0001	16.5598	27.0404	15.9802	16.2595	18.9198	13.9297	11.4603	19.3401	10.4097	15.3196	15.8203	13.4403	12.0502	25.9893	19.0897	20.9493	22.6201	14.8996	13.5404	17.4798	6.09009	13.4003	8.32025	22.8803	13.5001
[truncated: 301 more columns]

## Sheet:  groups and statistical data
Gene	Group	number	Min	Max	Median	IQR	Mean	SD	SE		Gene	Cut-off	TP	TN	FP	FN	SPC	ACC	PPV	NPV	Youden Index	AUC	CL		TP, numbers of true positive events
PTPN1	Normal	171	0	5.12	2.59	0.481	2.67	0.585	0.045		PTPN1	3.512	168	165	6	11	0.939	0.965	0.966	0.938	0.903	0.964	0.940-0.988		TN, numbers of true negative events
	Tumor	179	1.665	5.735	4.581	0.596	4.498	0.62	0.046		PTPN2	4.374	151	132	39	28	0.844	0.772	0.795	0.825	0.616	0.857	0.816-0.897		FP, numbers of false positive events
PTPN2	Normal	171	0	5.746	3.954	0.784	3.95	0.72	0.055		PTPN3	3.619	87	159	12	92	0.486	0.93	0.879	0.633	0.416	0.716	0.660-0.771		FN, numbers of false negative events
	Tumor	179	2.628	6.021	4.843	0.537	4.773	0.463	0.035		PTPN4	2.329	155	161	10	24	0.866	0.942	0.939	0.87	0.807	0.944	0.919-0.969		ACC, accuracy:ACC = (TP + TN) / (P + N)
PTPN3	Normal	171	0	4.32	3.124	0.481	3.089	0.528	0.04		PTPN5	0.373	112	142	29	67	0.626	0.83	0.794	0.679	0.456	0.754	0.702-0.806		SPC, specificity:SPC = TN / N = TN / (FP + TN) = 1 - FPR
	Tumor	179	1.411	5.346	3.567	0.871	3.512	0.693	0.052		PTPN6	4.671	170	160	11	9	0.95	0.936	0.939	0.947	0.885	0.967	0.944-0.989		PPV,precision:PPV = TP / (TP + FP)
PTPN4	Normal	171	0	3.205	1.7	0.47	1.737	0.427	0.033		PTPN7	1.157	163	153	18	16	0.911	0.895	0.901	0.905	0.805	0.942	0.916-0.968		NPV:NPV = TN / (TN + FN)
	Tumor	179	0.824	4.076	2.924	0.705	2.892	0.561	0.042		PTPN9	3.104	170	165	6	9	0.95	0.965	0.966	0.948	0.915	0.969	0.948-0.991
PTPN5	Normal	171	0	2.057	0.189	0.211	0.251	0.236	0.018		PTPN10	6.249	133	130	41	46	0.743	0.76	0.764	0.739	0.503	0.82	0.776-0.864
	Tumor	179	0	2.251	0.475	0.621	0.621	0.505	0.038		PTPN11	3.503	161	159	12	18	0.899	0.93	0.931	0.898	0.829	0.951	0.926-0.975
PTPN6	Normal	171	0	7.891	3.489	0.607	3.587	0.82	0.063		PTPN12	4.34	162	159	12	17	0.905	0.93	0.931	0.903	0.835	0.957	0.933-0.981
	Tumor	179	2.926	7.61	5.606	0.677	5.575	0.63	0.047		PTPN13	1.763	134	153	18	45	0.749	0.895	0.882	0.773	0.643	0.853	0.810-0.896
PTPN7	Normal	171	0	4.672	0.465	0.444	0.64	0.609	0.047		PTPN14	1.707	146	145	26	33	0.816	0.848	0.849	0.815	0.664	0.867	0.826-0.908
	Tumor	179	0.287	5.685	2.378	1.439	2.41	1.007	0.075		PTPN18	5.391	132	153	18	47	0.737	0.895	0.88	0.765	0.632	0.866	0.827-0.906
PTPN9	Normal	171	0	4.561	2.118	0.525	2.19	0.564	0.043		PTPN20	0.876	74	151	20	105	0.413	0.883	0.787	0.59	0.296	0.62	0.560-0.680
	Tumor	179	1.339	5.105	4.243	0.587	4.107	0.583	0.044		PTPN21	2.661	111	150	21	68	0.62	0.877	0.841	0.688	0.497	0.748	0.695-0.801
PTPN10	Normal	171	0	9.244	5.475	1.63	5.471	1.319	0.101		PTPN22	1.063	152	151	20	27	0.849	0.883	0.884	0.848	0.732	0.882	0.842-0.922
	Tumor	179	1.816	9.661	7.089	1.754	7.029	1.185	0.089		PTPN23	3.842	128	146	25	51	0.715	0.854	0.837	0.741	0.569	0.831	0.787-0.876
PTPN11	Normal	171	0	4.738	2.809	0.54	2.825	0.561	0.043
	Tumor	179	1.269	6.011	4.357	0.74	4.28	0.685	0.051
PTPN12	Normal	171	0	6.185	3.312	0.808	3.332	0.741	0.057
	Tumor	179	1.803	6.997	5.345	0.762	5.25	0.749	0.056
PTPN13	Normal	171	0	3.172	1.316	0.452	1.354	0.419	0.032
	Tumor	179	0.227	4.694	2.266	1.059	2.288	0.811	0.061
PTPN14	Normal	171	0.39	5.91	1.22	0.517	1.364	0.675	0.052
	Tumor	179	0.379	4.443	2.4	0.903	2.326	0.686	0.051
PTPN18	Normal	171	0	6.703	4.878	0.556	4.85	0.71	0.054
	Tumor	179	3.291	7.487	5.657	0.627	5.646	0.568	0.042
PTPN20	Normal	171	0	2.763	1.384	0.59	1.359	0.447	0.034
	Tumor	179	0	3.133	1.111	1.012	1.15	0.727	0.054
PTPN21	Normal	171	0	3.589	2.299	0.443	2.294	0.435	0.033
	Tumor	179	0.575	4.136	2.799	0.755	2.731	0.566	0.042
PTPN22	Normal	171	0	3.764	0.669	0.387	0.755	0.425	0.032
	Tumor	179	0.084	3.909	1.836	0.819	1.767	0.716	0.054
PTPN23	Normal	171	0	5.103	3.462	0.45	3.434	0.539	0.041
	Tumor	179	1.595	5.077	4.072	0.594	4.02	0.51	0.038
